# Supplementary material for: Evaluation of Salt-Tolerant Germplasms and Identification of Salt Tolerance-Related Proteins in Upland Cotton at the Seedling Stage
Source: Int J Mol Sci. 2025 Feb 25;26(5):1982. doi: 10.3390/ijms26051982 (PMC11900572; doi:10.3390/ijms26051982)
Supplement: Supplementary file 1 [file ijms-26-01982-s001.zip]

Archive with 2 entries (2 files):
- Suppl Figure S1-S4-new.pdf
- Suppl. Table S1-S8.xlsx
