# Supplementary material for: Evaluation of Salt-Tolerant Germplasms and Identification of Salt Tolerance-Related Proteins in Upland Cotton at the Seedling Stage
Source: Int J Mol Sci. 2025 Feb 25;26(5):1982. doi: 10.3390/ijms26051982 (PMC11900572; doi:10.3390/ijms26051982)
Supplement: Supplementary file 1 [file ijms-26-01982-s001.zip › Suppl. Table S1-S8.xlsx]

## Sheet: Table S1
Supplementary Table S1: Descriptive statistics of Ca, K, Mg, and Na salt tolerance coefficients and selective transport coefficients in different parts (48 traits).
	Traits	Maximum	Minimum	Median	Mean	Standard deviation	Coefficient variation（%）
1	ST_L_Ca	4.066	0.099	0.932	0.943	0.358	37.95
2	ST_L_K	1.84	0.179	0.866	0.827	0.283	34.17
3	ST_L_Mg	1.5	0.142	0.853	0.834	0.252	30.22
4	ST_L_Na	36.203	0.307	2.963	3.85	3.304	85.82
5	ST_L_K/Na	1.143	0.008	0.284	0.311	0.188	60.34
6	ST_L_Ca/Na	1.853	0.012	0.313	0.367	0.256	69.78
7	ST_L_Mg/Na	1.062	0.016	0.285	0.32	0.194	60.73
8	ST_R_Ca	9.512	0.128	1.01	1.225	0.964	78.65
9	ST_R_K	5.379	0.127	0.616	0.67	0.41	61.13
10	ST_R_Mg	6.038	0.094	0.659	0.675	0.389	57.62
11	ST_R_Na	10.452	0.422	1.218	1.497	1.041	69.56
12	ST_R_K/Na	1.579	0.054	0.489	0.507	0.246	48.64
13	ST_R_Ca/Na	10.021	0.041	0.789	1.022	0.952	93.1
14	ST_R_Mg/Na	1.456	0.035	0.525	0.525	0.208	39.58
15	ST_S_Ca	8.114	0.129	0.748	0.809	0.488	60.31
16	ST_S_K	2.319	0.134	0.812	0.813	0.27	33.23
17	ST_S_Mg	1.84	0.208	0.867	0.865	0.253	29.29
18	ST_S_Na	9.295	0.474	1.857	2.234	1.326	59.36
19	ST_S_K/Na	1.729	0.041	0.44	0.455	0.224	49.28
20	ST_S_Ca/Na	7.273	0.04	0.41	0.469	0.431	91.82
21	ST_S_Mg/Na	1.689	0.054	0.463	0.495	0.254	51.2
22	ST_Sh_Ca	2.998	0.261	0.868	0.887	0.299	33.71
23	ST_Sh_K	2.085	0.231	0.837	0.812	0.259	31.86
24	ST_Sh_Mg	1.568	0.252	0.858	0.841	0.233	27.71
25	ST_Sh_Na	13.715	0.649	2.291	2.756	1.76	63.87
26	ST_Sh_K/Na	1.397	0.022	0.367	0.379	0.192	50.62
27	ST_Sh_Ca/Na	2.387	0.029	0.385	0.429	0.264	61.48
28	ST_Sh_Mg/Na	1.243	0.042	0.376	0.401	0.211	52.73
29	ST_All_Ca	2.791	0.328	0.907	0.942	0.346	36.71
30	ST_All_K	1.976	0.227	0.787	0.763	0.253	33.12
31	ST_All_Mg	1.636	0.262	0.803	0.782	0.218	27.87
32	ST_All_Na	8.113	0.572	1.852	2.084	0.972	46.62
33	ST_All_K/Na	1.472	0.068	0.422	0.42	0.183	43.63
34	ST_All_Ca/Na	2.459	0.08	0.48	0.53	0.273	51.62
35	ST_All_Mg/Na	1.091	0.062	0.428	0.437	0.188	42.9
36	ST_Sh/R_Ca	9.185	0.102	0.883	1.032	0.778	75.32
37	ST_Sh/R_K	3.981	0.06	1.385	1.458	0.56	38.39
38	ST_Sh/R_Mg	8.633	0.067	1.368	1.438	0.59	41
39	ST_Sh/R_Na	14.069	0.106	1.802	2.224	1.611	72.42
40	RISC-Sh_R-K/Na	8.309	0.104	0.787	0.894	0.693	77.53
41	RISC-Sh-R-Ca/Na	7.605	0.027	0.488	0.748	0.959	128.28
42	RISC-Sh_R-Mg/Na	8.78	0.082	0.747	0.977	1.055	108.01
43	RISC-L_S-K/Na	5.128	0.182	0.641	0.707	0.394	55.73
44	RISC-L_S-Ca/Na	25.084	0.061	0.763	1	1.682	168.14
45	RISC-L_S-Mg/Na	4.579	0.155	0.618	0.68	0.404	59.37
46	RISC-S_R-K/Na	11.261	0.163	0.936	1.099	0.91	82.73
47	RISC-S_R-Ca/Na	16.387	0.031	0.529	0.825	1.3	157.56
48	RISC-S_R-Mg/Na	12.313	0.148	0.935	1.223	1.356	110.89

## Sheet: Table S2
Table S2: Correlation analysis of each salt tolerance indexes for 430 cotton accessions under salt stress at seedling stage
	ST_L_Ca	ST_R_Ca	ST_S_Ca	ST_Sh_Ca	ST_All_Ca	ST_ShvsR_Ca	ST_L_K	ST_R_K	ST_S_K	ST_Sh_K	ST_All_K	ST_ShvsR_K	ST_L_Mg	ST_R_Mg	ST_S_Mg	ST_Sh_Mg	ST_All_Mg	ST_ShvsR_Mg	ST_L_Na	ST_R_Na	ST_S_Na	ST_Sh_Na	ST_All_Na	ST_ShvsR_Na	ST_L_KvsNa	ST_R_KvsNa	ST_S_KvsNa	ST_Sh_KvsNa	ST_All_KvsNa	ST_L_CavsNa	ST_R_CavsNa	ST_S_CavsNa	ST_Sh_CavsNa	ST_All_CavsNa	ST_L_MgvsNa	ST_R_MgvsNa	ST_S_MgvsNa	ST_Sh_MgvsNa	ST_All_MgvsNa	RISC_Sh_R_KvsNa	RISC_L_S_KvsNa	RISC_S_R_KvsNa	RISC_Sh_R_CavsNa	RISC_L_S_CavsNa	RISC_S_R_CavsNa	RISC_Sh_R_MgvsNa	RISC_L_S_MgvsNa	RISC_S_R_MgvsNa
ST_R_Ca	.130**
ST_S_Ca	.158**	.158**
ST_Sh_Ca	.810**	.203**	.641**
ST_All_Ca	.642**	.731**	.454**	.778**
ST_ShvsR_Ca	.236**	-.471**	.127**	.237**	-.216**
ST_L_K	.265**	.290**	.162**	.349**	.435**	-0.091
ST_R_K	.107*	.182**	.246**	.247**	.246**	-0.024	.412**
ST_S_K	.364**	.233**	.149**	.399**	.431**	0.047	.753**	.377**
ST_Sh_K	.331**	.276**	.171**	.401**	.464**	-0.032	.917**	.417**	.951**
ST_All_K	.304**	.271**	.230**	.419**	.462**	-0.024	.889**	.654**	.889**	.949**
ST_ShvsR_K	0.053	-0.035	-.155**	-.120*	-0.084	-0.011	-.174**	-.649**	0.005	-0.078	-.335**
ST_L_Mg	.615**	.172**	.193**	.621**	.535**	0.033	.535**	.148**	.427**	.501**	.459**	-.104*
ST_R_Mg	0.058	.182**	.289**	.221**	.209**	-.123*	.143**	.695**	.095*	.126**	.293**	-.399**	.201**
ST_S_Mg	.411**	.219**	.386**	.594**	.540**	-0.094	.354**	.158**	.405**	.416**	.386**	-0.025	.686**	.346**
ST_Sh_Mg	.558**	.212**	.310**	.662**	.587**	-0.032	.497**	.169**	.456**	.507**	.469**	-0.083	.929**	.289**	.903**
ST_All_Mg	.477**	.235**	.371**	.631**	.573**	-.109*	.495**	.343**	.419**	.487**	.513**	-.231**	.852**	.536**	.872**	.940**
ST_ShvsR_Mg	.220**	-0.055	-0.059	.124**	0.046	.319**	-0.065	-.285**	0.046	-0.013	-.116*	.323**	0.07	-.492**	0.019	0.047	-.231**
ST_L_Na	-.116*	-0.049	-0.081	-.122*	-.100*	-0.046	-0.062	-.116*	-0.036	-0.047	-0.076	.167**	-.133**	-.110*	-0.036	-0.091	-.117*	.104*
ST_R_Na	-0.055	-0.003	.098*	0.001	-0.033	0.055	-0.089	.487**	-0.052	-0.077	0.085	-.347**	-.191**	.457**	-0.041	-.141**	-0.038	-0.043	.141**
ST_S_Na	-0.033	-0.043	-0.001	-0.051	-0.046	-0.018	-0.055	-0.063	.106*	0.042	0.004	.282**	-.162**	-0.058	0	-0.091	-.099*	.097*	.776**	.126**
ST_Sh_Na	-0.069	-0.046	-0.036	-0.072	-0.062	-0.03	-0.03	-0.086	0.061	0.026	-0.011	.233**	-.131**	-0.086	0.013	-0.065	-0.088	.115*	.936**	.133**	.931**
ST_All_Na	0.012	-0.023	0.036	0.022	0.008	0.011	0.034	.099*	.136**	.098*	.109*	0.054	-.103*	0.055	.097*	-0.01	-0.007	.134**	.785**	.455**	.815**	.867**
ST_ShvsR_Na	-.170**	-0.046	-.121*	-.194**	-.147**	-0.08	-.102*	-.291**	-0.049	-0.071	-.166**	.437**	-.152**	-.220**	-0.09	-.127**	-.178**	0.088	.707**	-.320**	.711**	.755**	.382**
ST_L_KvsNa	.156**	.106*	.219**	.250**	.228**	0.047	.436**	.283**	.263**	.361**	.402**	-.239**	.248**	.135**	0.081	.189**	.226**	-.123*	-.584**	-0.078	-.549**	-.623**	-.585**	-.511**
ST_R_KvsNa	.122*	.155**	.115*	.208**	.242**	0.003	.584**	.515**	.486**	.566**	.654**	-.440**	.312**	.171**	.108*	.246**	.301**	-.215**	-.244**	-.323**	-.236**	-.242**	-.313**	-0.042	.437**
ST_S_KvsNa	.234**	0.068	0.035	.246**	.217**	.130**	.354**	.192**	.380**	.391**	.389**	-.167**	.291**	0.027	.122*	.231**	.210**	-0.006	-.536**	-.133**	-.664**	-.636**	-.595**	-.522**	.739**	.424**
ST_Sh_KvsNa	.209**	.103*	.117*	.260**	.246**	0.074	.423**	.248**	.352**	.408**	.425**	-.214**	.290**	0.08	.111*	.226**	.233**	-0.066	-.599**	-.122*	-.651**	-.676**	-.636**	-.553**	.920**	.463**	.940**
ST_All_KvsNa	.209**	.151**	.130**	.281**	.290**	0.053	.561**	.359**	.466**	.542**	.575**	-.286**	.354**	.114*	.130**	.276**	.293**	-.116*	-.546**	-.226**	-.581**	-.603**	-.615**	-.420**	.869**	.715**	.877**	.939**
ST_L_CavsNa	.547**	0.05	.112*	.441**	.327**	.181**	0.018	0	0.068	0.044	0.039	-0.011	.325**	0.022	.153**	.260**	.220**	.100*	-.541**	-.145**	-.482**	-.573**	-.547**	-.460**	.677**	.126**	.589**	.676**	.559**
ST_R_CavsNa	.095*	.888**	0.092	.135**	.630**	-.413**	.221**	-0.061	.158**	.200**	.132**	.134**	.136**	-0.044	.119*	.143**	.112*	0.018	-0.094	-.291**	-0.09	-.097*	-.197**	.114*	.113*	.237**	0.086	.118*	.206**	.096*
ST_S_CavsNa	0.059	0.088	.801**	.451**	.278**	.158**	0.048	.112*	-0.082	-0.025	0.032	-.189**	.115*	.151**	.137**	.135**	.177**	-0.078	-.335**	0.005	-.408**	-.398**	-.364**	-.343**	.493**	.115*	.371**	.444**	.379**	.369**	0.093
ST_Sh_CavsNa	.401**	0.089	.461**	.569**	.401**	.211**	0.079	0.088	0.024	0.05	0.083	-.174**	.346**	.114*	.221**	.311**	.300**	0.022	-.543**	-0.087	-.605**	-.623**	-.586**	-.518**	.713**	.185**	.692**	.747**	.637**	.826**	.113*	.769**
ST_All_CavsNa	.413**	.505**	.315**	.518**	.674**	-.131**	.193**	0.033	.120*	.163**	.150**	-0.071	.395**	0.062	.269**	.366**	.340**	0.004	-.496**	-.274**	-.539**	-.559**	-.593**	-.360**	.615**	.310**	.607**	.662**	.641**	.723**	.587**	.553**	.819**
ST_L_MgvsNa	.359**	0.063	.185**	.385**	.291**	.106*	.132**	0.085	0.061	.097*	.116*	-.172**	.479**	.142**	.261**	.410**	.398**	-0.024	-.604**	-.161**	-.587**	-.656**	-.634**	-.522**	.805**	.241**	.653**	.776**	.682**	.872**	.096*	.483**	.852**	.741**
ST_R_MgvsNa	.096*	.138**	.172**	.205**	.221**	-.160**	.194**	0.08	0.083	.148**	.147**	-.105*	.421**	.362**	.365**	.436**	.540**	-.394**	-.235**	-.487**	-.233**	-.242**	-.408**	.099*	.236**	.555**	.188**	.229**	.386**	.177**	.305**	.183**	.241**	.405**	.350**
ST_S_MgvsNa	.244**	0.086	.170**	.333**	.273**	0.038	0.062	0.033	-0.022	0.018	0.036	-.179**	.414**	.161**	.434**	.456**	.438**	-0.022	-.529**	-.119*	-.695**	-.647**	-.605**	-.530**	.566**	.141**	.722**	.693**	.579**	.624**	.100*	.519**	.792**	.700**	.765**	.347**
ST_Sh_MgvsNa	.321**	0.084	.177**	.382**	.305**	0.074	.117*	0.074	0.023	0.068	0.091	-.203**	.490**	.161**	.353**	.463**	.446**	-0.022	-.600**	-.146**	-.690**	-.695**	-.664**	-.561**	.727**	.217**	.745**	.790**	.684**	.784**	.108*	.527**	.875**	.772**	.935**	.370**	.937**
ST_All_MgvsNa	.318**	.127**	.202**	.402**	.350**	0	.194**	0.085	0.069	.134**	.147**	-.193**	.578**	.233**	.423**	.552**	.563**	-.140**	-.574**	-.305**	-.645**	-.654**	-.688**	-.433**	.676**	.378**	.675**	.727**	.709**	.697**	.207**	.486**	.795**	.789**	.885**	.629**	.879**	.944**
RISC_Sh_R_KvsNa	-0.001	-0.085	-0.045	-0.056	-0.089	0.091	-.194**	-.169**	-.134**	-.174**	-.200**	.113*	-.147**	-.115*	-.140**	-.163**	-.198**	.143**	-.327**	.320**	-.376**	-.394**	-.285**	-.459**	.322**	-.384**	.410**	.398**	.148**	.387**	-.147**	.237**	.391**	.194**	.327**	-.369**	.369**	.373**	.156**
RISC_L_S_KvsNa	-0.094	0.088	.238**	0.001	0.033	-0.086	.103*	.127**	-.131**	-0.029	0.021	-.119*	-0.075	.144**	-.097*	-0.089	-0.003	-.183**	-.326**	-0.001	-0.05	-.255**	-.241**	-.184**	.512**	.108*	-0.075	.208**	.201**	.290**	.101*	.278**	.214**	.203**	.373**	.141**	-0.013	.171**	.191**	0.048
RISC_S_R_KvsNa	0.013	-.111*	-0.094	-0.068	-.117*	.150**	-.246**	-.205**	-.119*	-.194**	-.232**	.139**	-.146**	-.153**	-.146**	-.167**	-.220**	.184**	-.243**	.313**	-.351**	-.326**	-.215**	-.408**	.159**	-.409**	.402**	.307**	0.067	.283**	-.170**	.174**	.316**	.123*	.209**	-.398**	.338**	.297**	0.086	.958**	-.158**
RISC_Sh_R_CavsNa	0.064	-.306**	.158**	.113*	-.183**	.637**	-.162**	0.091	-.112*	-.157**	-0.082	-.206**	-0.093	0.016	-.174**	-.149**	-.166**	.176**	-.219**	.484**	-.266**	-.269**	-.128**	-.394**	.264**	-.186**	.289**	.281**	.131**	.291**	-.349**	.347**	.393**	0.009	.259**	-.342**	.230**	.266**	0.07	.630**	0.05	.619**
RISC_L_S_CavsNa	.319**	-0.056	-.180**	-0.067	-0.072	0.02	-.126**	-.129**	-0.022	-0.083	-.138**	.314**	-0.023	-.099*	-.201**	-.130**	-.145**	0.045	-.133**	-0.064	.106*	-0.068	-0.064	-0.036	0.073	-.115*	-0.076	-0.011	-0.06	.349**	-0.026	-.133**	-0.01	-0.019	.130**	-0.075	-.144**	-0.029	-0.053	.120*	.332**	0.06	0.008
RISC_S_R_CavsNa	-.095*	-.230**	.487**	.158**	-.118*	.460**	-.104*	.156**	-.153**	-.145**	-0.049	-.243**	-.139**	.103*	-.130**	-.152**	-.119*	0.035	-.162**	.497**	-.215**	-.210**	-0.078	-.330**	.279**	-.150**	.178**	.219**	.102*	.124*	-.287**	.636**	.417**	0.031	.185**	-.255**	.193**	.201**	0.052	.494**	.178**	.449**	.853**	-0.082
RISC_Sh_R_MgvsNa	0.008	-.112*	-0.035	-0.024	-0.092	.186**	-.178**	-0.004	-.151**	-.180**	-.136**	-.139**	-.116*	-.204**	-.164**	-.156**	-.243**	.382**	-.230**	.434**	-.317**	-.305**	-.174**	-.422**	.246**	-.281**	.319**	.306**	.114*	.297**	-.185**	.200**	.325**	.108*	.250**	-.471**	.289**	.297**	0.054	.807**	0.003	.779**	.724**	0.018	.576**
RISC_L_S_MgvsNa	.204**	-0.012	-0.025	0.018	-0.001	0.059	-0.006	-0.006	0.069	0.032	0.01	.115*	0.052	-0.034	-.205**	-0.079	-0.069	-0.027	-.320**	-.112*	0.043	-.218**	-.226**	-.136**	.377**	0.079	0.011	.194**	.175**	.467**	0.031	0.007	.166**	.154**	.405**	0.053	-.117*	.132**	.133**	.095*	.715**	-0.036	0.058	.723**	-0.005	0.014
RISC_S_R_MgvsNa	-0.045	-.104*	-0.028	-0.048	-.101*	.143**	-.196**	-0.011	-.173**	-.199**	-.154**	-.141**	-.152**	-.199**	-.126**	-.159**	-.245**	.374**	-.171**	.464**	-.294**	-.257**	-.114*	-.395**	.157**	-.311**	.285**	.241**	0.053	.184**	-.189**	.191**	.265**	0.061	.154**	-.483**	.293**	.247**	0.008	.778**	-0.076	.774**	.671**	-0.055	.567**	.977**	-.107*
CSTI	0.359**	0.283**	0.424**	0.561**	0.543**	0.057	0.461**	0.292**	0.469**	0.500**	0.513**	-0.091	0.438**	0.183**	0.466**	0.498**	0.477**	0.103*	0.500**	0.154**	0.402**	0.485**	0.406**	0.302**	0.127**	0.209**	0.125**	0.133**	0.185**	0.052	0.185**	0.217**	0.196**	0.210**	0.085	0.082	0.083	0.098*	0.106*	-0.058	-.108*	-0.059	0.081	-.226**	.156**	0.043	-.170**	0.048
** At level 0.01 (single tail), the correlation was significant.
* At level 0.05 (single tail), the correlation was significant.

## Sheet: Table S3
Supplementary Table S3: Eigenvalues and eigenvector descriptions of the first seven principal components.
Trait Name	F1	F2	F3	F4	F5	F6	F7
ST_L_Ca	0.176	0.016	0.15	0.537	-0.001	0.114	-0.059
ST_R_Ca	0.031	-0.037	0.158	0.09	0.098	0.929	0.033
ST_S_Ca	0.034	-0.047	0.089	0.273	0.112	0.115	0.902
ST_Sh_Ca	0.193	-0.033	0.206	0.59	0.092	0.158	0.424
ST_All_Ca	0.154	-0.048	0.256	0.467	0.092	0.698	0.212
ST_ShvsR_Ca	0.065	0.111	0.04	-0.072	-0.053	-0.612	0.273
ST_L_K	0.099	-0.131	0.875	0.232	0.068	0.122	0.042
ST_R_K	0.029	-0.025	0.42	0.044	0.836	0.036	0.072
ST_S_K	-0.01	-0.034	0.895	0.265	-0.028	0.073	-0.043
ST_Sh_K	0.041	-0.088	0.944	0.27	0.014	0.106	-0.003
ST_All_K	0.06	-0.085	0.911	0.22	0.295	0.086	0.037
ST_ShvsR_K	-0.181	0.034	-0.098	0.073	-0.802	0.06	-0.079
ST_L_Mg	0.293	-0.149	0.288	0.775	-0.006	0.017	-0.044
ST_R_Mg	0.035	-0.104	-0.004	0.37	0.749	0.036	0.112
ST_S_Mg	0.078	-0.077	0.177	0.887	0.011	0.1	0.116
ST_Sh_Mg	0.213	-0.135	0.263	0.895	0.004	0.061	0.035
ST_All_Mg	0.211	-0.203	0.237	0.873	0.237	0.064	0.079
ST_ShvsR_Mg	-0.094	0.318	0.037	-0.01	-0.454	0.004	-0.029
ST_L_Na	0.558	0.075	0.044	0.001	0.043	0.015	0.063
ST_R_Na	0.327	-0.611	0.034	-0.033	-0.639	0.03	-0.088
ST_S_Na	0.69	0.148	-0.044	-0.039	0.07	0.016	0.001
ST_Sh_Na	0.682	0.129	-0.023	-0.047	0.064	0.019	0.033
ST_All_Na	0.781	-0.081	-0.088	-0.155	-0.151	0.022	0.01
ST_ShvsR_Na	0.39	0.41	0.062	0.118	0.344	-0.01	0.045
ST_L_KvsNa	0.778	0.123	0.383	-0.045	0.123	0.016	0.198
ST_R_KvsNa	0.402	-0.501	0.581	-0.122	0.274	0.025	0.003
ST_S_KvsNa	0.807	0.244	0.401	0.008	0.001	-0.017	-0.052
ST_Sh_KvsNa	0.853	0.2	0.422	-0.019	0.06	0.015	0.051
ST_All_KvsNa	0.803	-0.044	0.554	-0.053	0.114	0.037	0.044
ST_L_CavsNa	0.756	0.171	-0.055	0.183	-0.026	0.054	0.013
ST_R_CavsNa	0.158	-0.206	0.098	-0.036	-0.157	0.881	0.041
ST_S_CavsNa	0.461	0.101	-0.058	0.048	0.05	0.068	0.823
ST_Sh_CavsNa	0.815	0.187	-0.044	0.185	0.042	0.07	0.401
ST_All_CavsNa	0.76	-0.02	0.016	0.177	-0.047	0.523	0.2
ST_L_MgvsNa	0.868	0.093	-0.006	0.266	0.058	-0.004	0.096
ST_R_MgvsNa	0.456	-0.645	-0.012	0.298	0.066	0.055	0.054
ST_S_MgvsNa	0.817	0.19	-0.109	0.366	0.026	0.037	0.066
ST_Sh_MgvsNa	0.904	0.155	-0.051	0.328	0.055	0.021	0.074
ST_All_MgvsNa	0.89	-0.114	-0.021	0.383	0.049	0.05	0.073
RISC_Sh_R_KvsNa	0.303	0.868	-0.095	-0.045	-0.133	-0.027	0.023
RISC_L_S_KvsNa	0.18	-0.099	0.007	-0.139	0.137	0.074	0.34
RISC_S_R_KvsNa	0.228	0.866	-0.116	-0.033	-0.165	-0.056	-0.038
RISC_Sh_R_CavsNa	0.198	0.666	-0.045	-0.131	0.172	-0.386	0.326
RISC_L_S_CavsNa	-0.02	0.039	-0.079	-0.023	-0.138	-0.029	-0.209
RISC_S_R_CavsNa	0.12	0.536	-0.041	-0.139	0.205	-0.29	0.669
RISC_Sh_R_MgvsNa	0.219	0.88	-0.061	-0.138	0.024	-0.058	0.036
RISC_L_S_MgvsNa	0.166	-0.057	0.053	-0.096	-0.042	-0.029	-0.006
RISC_S_R_MgvsNa	0.155	0.884	-0.083	-0.121	0.027	-0.038	0.04
Contribution rate	0.29375	0.17089	0.09382	0.07499	0.06393	0.05554	0.05133
Cumulative contribution rate	0.29375	0.46464	0.55846	0.63345	0.69738	0.75292	0.80425
Weight	0.365247	0.212484	0.116655	0.0932422	0.0794902	0.0690581	0.0638234

## Sheet: Table S4
Supplementary Table S4: Evaluation of 430 genotypes in response to Comprehensive Salt Tolerance Index (CSTI) values.
Sample ID	Name	Species	Composite Salt Tolerance Index (CSTI)	Numerical ranking	Cluster analysis	Salt tolerance grade (ionomic)	Salt tolerance grade (salt damage phenotype)
K001	Zhongyuan 9114	Gh	2.73914	258	L3	Weakly salt tolerant	A4
K002	Huazhongyuan 92-217	Gh	1.76585	394	L4	Salt sensitivity	A3
K003	Ji A-1-7 (33xi)	Gh	1.9535	372	L4	Salt sensitivity	A4
K004	Jinmian 21	Gh	1.66361	403	L4	Salt sensitivity	A4
K005	Taiyuan 02-25	Gh	1.92051	376	L4	Salt sensitivity	A4
K006	Taiyuan 02-47	Gh	2.47759	293	L4	Salt sensitivity	A4
K007	Jinnongdayuan 2-3	Gh	1.96194	368	L4	Salt sensitivity	A4
K008	Suyuan 04-60	Gh	2.05046	356	L4	Salt sensitivity	A4
K009	Suyuan 04-156	Gh	1.86366	382	L4	Salt sensitivity	A4
K010	Jinmian 27 (Yuan 2918)	Gh	1.19717	422	L5	Highly salt sensitivity	A5
K011	AC 241	Gh	1.20626	421	L5	Highly salt sensitivity	A4
K012	PD0111	Gh	1.73371	395	L4	Salt sensitivity	A5
K013	PD2164	Gh	1.27695	417	L5	Highly salt sensitivity	A4
K014	FJA	Gh	1.28522	416	L5	Highly salt sensitivity	A4
K015	PD3249	Gh	3.58608	78	L3	Weakly salt tolerant	A4
K016	PD9364	Gh	2.13127	342	L4	Salt sensitivity	A4
K017	FTA	Gh	2.29681	312	L4	Salt sensitivity	A5
K018	AC 239	Gh	1.6541	404	L4	Salt sensitivity	A5
K019	PD4381	Gh	3.74751	58	L2	Salt tolerant	A4
K020	PD9232	Gh	3.49307	95	L3	Weakly salt tolerant	A3
K021	PD9223	Gh	4.17204	24	L2	Salt tolerant	A2
K022	Sulianmian 143xi	Gh	3.13993	171	L3	Weakly salt tolerant	A4
K023	Pambe	Gh	2.68122	271	L3	Weakly salt tolerant	A4
K024	G.mexicanum	Gh	2.96672	208	L3	Weakly salt tolerant	A4
K025	6086	Gh	3.45643	101	L3	Weakly salt tolerant	A3
K026	75078-1	Gh	3.0977	183	L3	Weakly salt tolerant	A3
K027	150F	Gh	2.80057	248	L3	Weakly salt tolerant	A4
K028	Tashkent 3	Gh	2.04825	358	L4	Salt sensitivity	A5
K029	American cotton (local zavodskaya smes)	Gh	3.11437	178	L3	Weakly salt tolerant	A3
K030	288544	Gh	3.38719	114	L3	Weakly salt tolerant	A5
K031	402	Gh	3.05852	191	L3	Weakly salt tolerant	A3
K032	Lockett 77	Gh	3.51256	88	L3	Weakly salt tolerant	A4
K033	Dixie King	Gh	3.53577	86	L3	Weakly salt tolerant	A3
K034	Gulla	Gh	2.90238	222	L3	Weakly salt tolerant	A3
K035	Blanco 3363 (Cluster)	Gh	2.66699	274	L3	Weakly salt tolerant	A5
K036	B.P.A.(BPA)	Gh	2.89313	227	L3	Weakly salt tolerant	A3
K037	B557	Gh	3.15897	160	L3	Weakly salt tolerant	A4
K038	N98-283	Gh	2.83629	241	L3	Weakly salt tolerant	A3
K039	588	Gh	3.2761	130	L3	Weakly salt tolerant	A3
K040	Brazil 017	Gh	3.11341	179	L3	Weakly salt tolerant	A3
K041	MS-66	Gh	2.82091	243	L3	Weakly salt tolerant	A2
K042	Brazil 014	Gh	2.86956	233	L3	Weakly salt tolerant	A3
K043	82167 PC-11	Gh	2.72321	261	L3	Weakly salt tolerant	A3
K044	Lu 16188Bt	Gh	2.60065	279	L3	Weakly salt tolerant	A3
K045	Jisheng 03H16	Gh	2.37464	303	L4	Salt sensitivity	A3
K046	Jizi 64	Gh	2.39961	302	L4	Salt sensitivity	A4
K047	Suyuan 1028	Gh	3.28067	127	L3	Weakly salt tolerant	A3
K048	Lu 5297	Gh	3.53937	84	L3	Weakly salt tolerant	A3
K049	Lu R1297	Gh	3.36686	115	L3	Weakly salt tolerant	A4
K050	Kuche 130292	Gh	3.21225	148	L3	Weakly salt tolerant	A3
K051	Qian-Jianhenanshao-1	Gh	3.62121	74	L3	Weakly salt tolerant	A4
K052	Yue-Taiping-Lu 3	Gh	3.74898	57	L2	Salt tolerant	A3
K053	Yue-Jiangnan-Lu 1	Gh	2.90975	221	L3	Weakly salt tolerant	A3
K054	Dian-Funing-Lu	Gh	3.50978	90	L3	Weakly salt tolerant	A4
K055	Xinxian-Lu	Gh	4.70862	4	L2	Salt tolerant	A3
K056	Gui-Xiadong-Lu	Gh	3.35683	117	L3	Weakly salt tolerant	A3
K057	Gui-Bangxu-Lu	Gh	3.16819	159	L3	Weakly salt tolerant	A3
K058	Sandong-Lu 1	Gh	3.1534	166	L3	Weakly salt tolerant	A3
K059	70-29-5	Gh	3.80385	54	L2	Salt tolerant	A2
K060	Taiwan Guangfu 3	Gh	3.73364	59	L2	Salt tolerant	A2
K061	Dali 75-8	Gh	3.87461	44	L2	Salt tolerant	A2
K062	Gui-Donglan-Naheng	Gh	2.66964	273	L3	Weakly salt tolerant	A3
K063	Gui-Sanjiang-Bajiang	Gh	2.92209	218	L3	Weakly salt tolerant	A3
K064	Qian-Sandu-Dayanghua	Gh	3.90674	40	L2	Salt tolerant	A3
K065	Gui-Fuchuan	Gh	3.84014	48	L2	Salt tolerant	A3
K066	Dian 373 (Binchuan 373)	Gh	3.29759	125	L3	Weakly salt tolerant	A3
K067	CCRI 3	Gh	2.73248	259	L3	Weakly salt tolerant	A2
K068	CCRI 4	Gh	3.68612	65	L2	Salt tolerant	A2
K069	Ejing 92	Gh	5.10844	2	L2	Salt tolerant	A2
K070	Jimian 1	Gh	3.47348	98	L3	Weakly salt tolerant	A2
K071	Emian 14	Gh	3.32702	122	L3	Weakly salt tolerant	A2
K072	CCRI 24	Gh	3.02097	196	L3	Weakly salt tolerant	A1
K073	Ekangmian 3	Gh	3.68374	66	L2	Salt tolerant	A2
K074	Ekangmian 9	Gh	3.30187	124	L3	Weakly salt tolerant	A2
K075	Zhe 905	Gh	3.29748	126	L3	Weakly salt tolerant	A3
K076	Guannong 1	Gh	3.15084	167	L3	Weakly salt tolerant	A3
K077	Liaomian 1	Gh	3.10634	182	L3	Weakly salt tolerant	A3
K078	Yishuhong	Gh	3.45923	100	L3	Weakly salt tolerant	A3
K079	CCRI 2	Gh	3.14037	170	L3	Weakly salt tolerant	A4
K080	Wanmian 3	Gh	2.7864	250	L3	Weakly salt tolerant	A4
K081	Chuan 113 (113)	Gh	3.83594	50	L2	Salt tolerant	A3
K082	Hongshi 7	Gh	2.80808	247	L3	Weakly salt tolerant	A3
K083	Jing mian 4	Gh	3.18428	153	L3	Weakly salt tolerant	A2
K084	Nantong 5 (408)	Gh	3.08197	186	L3	Weakly salt tolerant	A2
K085	Nantong 11	Gh	3.66571	70	L2	Salt tolerant	A3
K086	Bomian 1	Gh	4.39335	15	L2	Salt tolerant	A2
K087	Yangmadatao	Gh	3.55049	83	L3	Weakly salt tolerant	A4
K088	Dailiaomian	Gh	3.91086	39	L2	Salt tolerant	A2
K089	Li 76-4039 (Li 4039)	Gh	4.09246	28	L2	Salt tolerant	A2
K090	Zhong 3474	Gh	3.56426	81	L3	Weakly salt tolerant	A2
K091	5245	Gh	4.02056	34	L2	Salt tolerant	A4
K092	Xiang 1-170	Gh	4.13455	26	L2	Salt tolerant	A2
K093	Zhong 31	Gh	2.9018	223	L3	Weakly salt tolerant	A2
K094	Lumian 9 (Lu155)	Gh	4.02806	32	L2	Salt tolerant	A4
K095	Jimian 15 (Ji zhi 36-3)	Gh	3.1074	181	L3	Weakly salt tolerant	A2
K096	Xuzhou 538	Gh	3.80142	55	L2	Salt tolerant	A3
K097	Huazhong 101 (Huanong 101)	Gh	3.0733	188	L3	Weakly salt tolerant	A5
K098	Sumian 7 (Nantong 87-1246)	Gh	3.19216	152	L3	Weakly salt tolerant	A3
K099	Xinluzao 9	Gh	3.14154	169	L3	Weakly salt tolerant	A3
K100	Yumian 15	Gh	2.11974	344	L4	Salt sensitivity	A3
K101	Xinluzao 5	Gh	2.27491	317	L4	Salt sensitivity	A3
K102	Emian 4	Gh	3.11704	175	L3	Weakly salt tolerant	A3
K103	Xiangmian 2	Gh	3.17969	155	L3	Weakly salt tolerant	A3
K104	Yapengmian	Gh	3.03547	192	L3	Weakly salt tolerant	A3
K105	369-10 (Yuelu 2)	Gh	2.88472	229	L3	Weakly salt tolerant	A3
K106	383 kang	Gh	1.88618	379	L4	Salt sensitivity	A4
K107	Fandimian	Gh	3.42044	107	L3	Weakly salt tolerant	A2
K108	Jimian 8	Gh	3.48646	97	L3	Weakly salt tolerant	A3
K109	Lumian 1	Gh	3.5576	82	L3	Weakly salt tolerant	A2
K110	Yunan 4	Gh	2.89374	226	L3	Weakly salt tolerant	A3
K111	Shen 547	Gh	4.15131	25	L2	Salt tolerant	A3
K112	Daihongdai	Gh	4.49226	11	L2	Salt tolerant	A3
K113	Dongting 3	Gh	4.4311	13	L2	Salt tolerant	A3
K114	Zaoyangbuluolei	Gh	3.27424	132	L3	Weakly salt tolerant	A3
K115	Humian 204	Gh	2.44218	296	L4	Salt sensitivity	A1
K116	Cimian 9	Gh	3.40925	110	L3	Weakly salt tolerant	A2
K117	Pengze 4	Gh	3.57253	80	L3	Weakly salt tolerant	A2
K118	Shaoyangdatao	Gh	3.53777	85	L3	Weakly salt tolerant	A3
K119	Yan 64-1	Gh	2.94201	211	L3	Weakly salt tolerant	A3
K120	Zhong 521-1	Gh	4.56034	7	L2	Salt tolerant	A3
K121	Xianmian 858	Gh	4.24469	20	L2	Salt tolerant	A3
K122	E sha 28	Gh	3.18157	154	L3	Weakly salt tolerant	A2
K123	Xuzhou 514	Gh	3.83821	49	L2	Salt tolerant	A2
K124	Xuzhou 142	Gh	3.90241	41	L2	Salt tolerant	A2
K125	Simian 2	Gh	4.05932	30	L2	Salt tolerant	A3
K126	Xiaoxian 133 (Changrong)	Gh	5.63328	1	L1	Salt resistant	A3
K127	Bao 6716	Gh	3.9526	37	L2	Salt tolerant	A3
K128	CCRI 12	Gh	4.07577	29	L2	Salt tolerant	A3
K129	Wujiyizhihua	Gh	4.19907	22	L2	Salt tolerant	A3
K130	CCRI 19	Gh	3.90159	42	L2	Salt tolerant	A3
K131	Linqing 201	Gh	3.53273	87	L3	Weakly salt tolerant	A2
K132	Wanzao 686	Gh	3.79683	56	L2	Salt tolerant	A3
K133	Wan 231	Gh	3.87126	45	L2	Salt tolerant	A3
K134	CCRI 23	Gh	3.49024	96	L3	Weakly salt tolerant	A2
K135	Gui-Nandan-Badi	Gh	3.49822	93	L3	Weakly salt tolerant	A3
K136	Banong 212	Gh	3.49649	94	L3	Weakly salt tolerant	A3
K137	Zhongzhi BD13	Gh	3.84735	47	L2	Salt tolerant	A2
K138	Linqing 2350	Gh	3.0345	194	L3	Weakly salt tolerant	A2
K139	Huazhong 106	Gh	3.15753	162	L3	Weakly salt tolerant	A2
K140	CCRI 10	Gh	2.53698	286	L3	Weakly salt tolerant	A3
K141	Heishanmian 1	Gh	1.84511	383	L4	Salt sensitivity	A3
K142	Jinmian 2	Gh	5.02808	3	L2	Salt tolerant	A2
K143	Chirpan 996	Gh	4.63927	5	L2	Salt tolerant	A2
K144	Liaomian 9	Gh	2.09164	352	L4	Salt sensitivity	A2
K145	CCRI 16	Gh	1.78975	393	L4	Salt sensitivity	A3
K146	Ji 91-28	Gh	2.34349	307	L4	Salt sensitivity	A3
K147	Shan 2754	Gh	2.93002	215	L3	Weakly salt tolerant	A3
K148	Shan 2812	Gh	3.21248	146	L3	Weakly salt tolerant	A3
K149	Damian 20	Gh	4.03826	31	L2	Salt tolerant	A3
K150	Yuzao 275	Gh	3.58572	79	L3	Weakly salt tolerant	A3
K151	Yun 93kang 354	Gh	3.50707	92	L3	Weakly salt tolerant	A3
K152	Yun 94H-32	Gh	3.50849	91	L3	Weakly salt tolerant	A3
K153	Liaojinmian 3	Gh	2.76354	254	L3	Weakly salt tolerant	A3
K154	Kuche T94-4	Gh	2.87105	231	L3	Weakly salt tolerant	A3
K155	Yumian 19	Gh	3.12049	174	L3	Weakly salt tolerant	A5
K156	Han 284	Gh	3.22906	142	L3	Weakly salt tolerant	A3
K157	Shuangjia 321	Gh	3.65662	71	L2	Salt tolerant	A3
K158	Xinluzao 10	Gh	3.12327	173	L3	Weakly salt tolerant	A3
K159	Shalu 1	Gh	2.70083	266	L3	Weakly salt tolerant	A3
K160	Qinli 514	Gh	3.51046	89	L3	Weakly salt tolerant	A3
K161	Ningmian 18	Gh	2.9681	207	L3	Weakly salt tolerant	A3
K162	Gui-Luocheng	Gh	3.3517	119	L3	Weakly salt tolerant	A3
K163	Xinluzhong 5	Gh	2.99986	201	L3	Weakly salt tolerant	A3
K164	Sukang 310	Gh	3.46909	99	L3	Weakly salt tolerant	A2
K165	Yumian 18	Gh	2.95462	209	L3	Weakly salt tolerant	A2
K166	Guoxinmian 3	Gh	2.93063	214	L3	Weakly salt tolerant	A3
K167	Jinmian 38	Gh	2.4266	297	L4	Salt sensitivity	A3
K168	Zhongzhi 86-6	Gh	2.69731	268	L3	Weakly salt tolerant	A3
K169	Jianyang 303	Gh	2.5889	280	L3	Weakly salt tolerant	A3
K170	Ningmian 9	Gh	2.53679	287	L3	Weakly salt tolerant	A3
K171	Xinluzao 36	Gh	2.11538	346	L4	Salt sensitivity	A4
K172	Bole 34	Gh	2.68073	272	L3	Weakly salt tolerant	A3
K173	Shan 4080	Gh	2.10628	347	L4	Salt sensitivity	A3
K174	Ganmian 12	Gh	4.18875	23	L2	Salt tolerant	A3
K175	Zhongyihong 2	Gh	4.24413	21	L2	Salt tolerant	A3
K176	Suyuan 04-3	Gh	3.96713	36	L2	Salt tolerant	A2
K177	Suyuan 04-129	Gh	3.88325	43	L2	Salt tolerant	A2
K178	J02-508	Gh	3.62929	73	L3	Weakly salt tolerant	A3
K179	Liao 4853	Gh	3.67727	67	L2	Salt tolerant	A3
K180	Taiyuan 4	Gh	3.85294	46	L2	Salt tolerant	A3
K181	CCRI 49	Gh	3.69602	64	L2	Salt tolerant	A3
K182	Henan 79	Gh	3.32715	121	L3	Weakly salt tolerant	A3
K183	Jiumian 2	Gh	3.23659	139	L3	Weakly salt tolerant	A2
K184	Jinmian 36	Gh	3.11515	176	L3	Weakly salt tolerant	A2
K185	Zhong 2201	Gh	2.86378	234	L3	Weakly salt tolerant	A3
K186	Jin 7	Gh	3.7304	62	L2	Salt tolerant	A3
K187	Shan 954	Gh	3.01141	197	L3	Weakly salt tolerant	A3
K188	Rendong 67-86	Gh	3.39313	113	L3	Weakly salt tolerant	A2
K189	Jiangsumian 1	Gh	3.24301	137	L3	Weakly salt tolerant	A2
K190	Shansanyuan 78-782	Gh	3.67244	68	L2	Salt tolerant	A3
K191	Qian-Pingtang-laoyanghua 1	Gh	3.40467	111	L3	Weakly salt tolerant	A2
K192	Beichugongshemian	Gh	4.46806	12	L2	Salt tolerant	A2
K193	Kang 5	Gh	4.27797	18	L2	Salt tolerant	A2
K194	Ganzao 032	Gh	4.55881	8	L2	Salt tolerant	A3
K195	Zhong 6331	Gh	3.97674	35	L2	Salt tolerant	A2
K196	Jumian 1	Gh	4.42333	14	L2	Salt tolerant	A2
K197	Shanghai 368	Gh	4.25292	19	L2	Salt tolerant	A2
K198	Hunanmayangyangmianhua	Gh	3.41188	109	L3	Weakly salt tolerant	A2
K199	Gui-Bamaliangda-1	Gh	3.27147	133	L3	Weakly salt tolerant	A3
K200	Gui-Nandan-Lihuda	Gh	2.7498	257	L3	Weakly salt tolerant	A2
K201	Huazhongyuan 91-230	Gh	2.96997	206	L3	Weakly salt tolerant	A2
K202	E E901	Gh	4.56573	6	L2	Salt tolerant	A2
K203	Chuan 3593	Gh	3.13364	172	L3	Weakly salt tolerant	A2
K204	E 4396	Gh	3.81428	52	L2	Salt tolerant	A3
K205	Tu 83-161	Gh	3.36564	116	L3	Weakly salt tolerant	A3
K206	Zhonghuzhi PI3910a	Gh	3.81797	51	L2	Salt tolerant	A2
K207	Xiao 2168	Gh	3.42889	106	L3	Weakly salt tolerant	A2
K208	CCRI 30	Gh	3.44765	102	L3	Weakly salt tolerant	A5
K209	Shihezi 913	Gh	2.91199	220	L3	Weakly salt tolerant	A2
K210	Xinyan 96-48	Gh	3.08401	185	L3	Weakly salt tolerant	A3
K211	Keyi 7	Gh	2.99449	203	L3	Weakly salt tolerant	A2
K212	Xinluzhong 8	Gh	3.80416	53	L2	Salt tolerant	A2
K213	Dongting 1	Gh	2.94094	212	L3	Weakly salt tolerant	A3
K214	Jing 55173	Gh	3.34594	120	L3	Weakly salt tolerant	A3
K215	Luyuan 343	Gh	3.31563	123	L3	Weakly salt tolerant	A2
K216	CCRI 50	Gh	2.36885	305	L4	Salt sensitivity	A3
K217	Xinluzao 31	Gh	3.15648	164	L3	Weakly salt tolerant	A2
K218	Zhongyuan 0114	Gh	3.22657	143	L3	Weakly salt tolerant	A2
K219	Yun 1812	Gh	3.19308	151	L3	Weakly salt tolerant	A3
K220	Xuzhou 6	Gh	3.73174	61	L2	Salt tolerant	A2
K221	Xinluzao 7	Gh	3.40226	112	L3	Weakly salt tolerant	A2
K222	Yibabian	Gh	3.35393	118	L3	Weakly salt tolerant	A2
K223	Lumian 2	Gh	2.81694	244	L3	Weakly salt tolerant	A2
K224	CCRI 17	Gh	2.37431	304	L4	Salt sensitivity	A2
K225	Lu 1138	Gh	2.152	338	L4	Salt sensitivity	A2
K226	Zhongzhi 86-1	Gh	3.24498	135	L3	Weakly salt tolerant	A2
K227	Ekangmian 8	Gh	2.57392	283	L3	Weakly salt tolerant	A2
K228	Lumian 6	Gh	2.24247	324	L4	Salt sensitivity	A2
K229	CCRI 35	Gh	2.87722	230	L3	Weakly salt tolerant	A2
K230	Xinmian33B	Gh	3.24809	134	L3	Weakly salt tolerant	A3
K231	Simian 3	Gh	3.73179	60	L2	Salt tolerant	A3
K232	Xiumian 9108	Gh	4.2988	17	L2	Salt tolerant	A4
K233	CCRI 41	Gh	4.02456	33	L2	Salt tolerant	A3
K234	Si168	Gh	3.66983	69	L2	Salt tolerant	A2
K235	Chad 3	Gh	3.59031	77	L3	Weakly salt tolerant	A2
K236	Nongguangyi	Gh	3.6522	72	L2	Salt tolerant	A3
K237	Turkmenistan Upland cotton	Gh	3.43736	104	L3	Weakly salt tolerant	A2
K238	Jiumian 8	Gh	1.63527	408	L4	Salt sensitivity	A5
K239	Jinmian 46	Gh	3.41497	108	L3	Weakly salt tolerant	A3
K240	Sulianmian 78xi	Gh	2.05306	355	L4	Salt sensitivity	A3
K241	MAR-7A-3	Gh	2.14718	339	L4	Salt sensitivity	A5
K242	Express	Gh	2.41762	299	L4	Salt sensitivity	A4
K243	King	Gh	2.8994	224	L3	Weakly salt tolerant	A4
K244	Bulgaria 2367	Gh	4.50524	10	L2	Salt tolerant	A2
K245	Jinmian 49	Gh	3.60881	75	L3	Weakly salt tolerant	A3
K246	Africa E-40	Gh	4.11274	27	L2	Salt tolerant	A3
K247	GP 203	Gh	3.72131	63	L2	Salt tolerant	A3
K248	Texas 973	Gh	1.8216	385	L4	Salt sensitivity	A3
K249	Sicala V-2/757	Gh	1.27421	418	L5	Highly salt sensitivity	A3
K250	F281	Gh	3.11478	177	L3	Weakly salt tolerant	A3
K251	Lüxu 1	Gh	3.17235	157	L3	Weakly salt tolerant	A3
K252	CCRI 60	Gh	3.2116	149	L3	Weakly salt tolerant	A3
K253	Miscot 7803-52	Gh	3.93085	38	L2	Salt tolerant	A3
K254	Jifeng 908	Gh	2.25235	322	L4	Salt sensitivity	A3
K255	Lumianyan 28	Gh	2.60617	277	L3	Weakly salt tolerant	A3
K256	GP 135	Gh	2.82168	242	L3	Weakly salt tolerant	A3
K257	E 0908	Gh	2.85914	236	L3	Weakly salt tolerant	A2
K258	Ari971	Gh	1.63967	407	L4	Salt sensitivity	A2
K259	Zongxu 1	Gh	1.71985	397	L4	Salt sensitivity	A2
K260	Jinmian 34	Gh	4.5389	9	L2	Salt tolerant	A2
K261	Deltapine 16	Gh	3.1565	163	L3	Weakly salt tolerant	A3
K262	Sicala V-2	Gh	1.98492	366	L4	Salt sensitivity	A3
K263	Delcot 277-5	Gh	2.05001	357	L4	Salt sensitivity	A3
K264	Zong 2-63	Gh	1.95771	370	L4	Salt sensitivity	A3
K265	C 6524	Gh	3.244	136	L3	Weakly salt tolerant	A4
K266	GZNn	Gh	2.99899	202	L3	Weakly salt tolerant	A2
K267	AC 321	Gh	3.00681	199	L3	Weakly salt tolerant	A3
K268	V1	Gh	3.23508	141	L3	Weakly salt tolerant	A3
K269	Delfos (Super Okra)	Gh	2.21015	329	L4	Salt sensitivity	A4
K270	Xiangmian 18	Gh	1.72748	396	L4	Salt sensitivity	A4
K271	PD2165	Gh	2.039	360	L4	Salt sensitivity	A3
K272	Shikang 39	Gh	2.19926	330	L4	Salt sensitivity	A3
K273	Yinmian 1	Gh	2.94858	210	L3	Weakly salt tolerant	A3
K274	Suyou 6036	Gh	4.31335	16	L2	Salt tolerant	A3
K275	Nongdamian 7	Gh	3.59418	76	L3	Weakly salt tolerant	A3
K276	Bole 07-11	Gh	2.15851	337	L4	Salt sensitivity	A3
K277	CCRI 81	Gh	3.07119	190	L3	Weakly salt tolerant	A3
K278	DES 926	Gh	1.70882	399	L4	Salt sensitivity	A2
K279	n74 250	Gh	2.08188	353	L4	Salt sensitivity	A2
K280	M-8124-1159	Gh	2.18876	333	L4	Salt sensitivity	A3
K281	Zhong RI015	Gh	1.96397	367	L4	Salt sensitivity	A2
K282	PD6186	Gh	1.69286	402	L4	Salt sensitivity	A2
K283	HF5RUP	Gh	1.81432	386	L4	Salt sensitivity	A3
K284	С 3210	Gh	1.81242	388	L4	Salt sensitivity	A3
K285	Columbia	Gh	1.82629	384	L4	Salt sensitivity	A3
K286	Delfos 2404	Gh	1.64859	405	L4	Salt sensitivity	A3
K287	Pilose 3	Gh	1.25582	419	L5	Highly salt sensitivity	A3
K288	Qik	Gh	2.85915	235	L3	Weakly salt tolerant	A3
K289	Liaowu 1201	Gh	2.81591	245	L3	Weakly salt tolerant	A4
K290	Bukhara 6	Gh	1.19643	423	L5	Highly salt sensitivity	A5
K291	Z37 (less)	Gh	1.43093	415	L5	Highly salt sensitivity	A5
K292	PD97072	Gh	1.94254	375	L4	Salt sensitivity	A3
K293	Delfos 9169A	Gh	1.7934	391	L4	Salt sensitivity	A3
K294	Desmotada	Gh	1.94258	374	L4	Salt sensitivity	A5
K295	Jinnongdayuan 3-1	Gh	2.70418	263	L3	Weakly salt tolerant	A3
K296	Mei 87-2	Gh	3.03482	193	L3	Weakly salt tolerant	A3
K297	L-5F45	Gh	2.78362	251	L3	Weakly salt tolerant	A3
K298	Andijan 60	Gh	3.44365	103	L3	Weakly salt tolerant	A3
K299	DP90	Gh	2.77625	252	L3	Weakly salt tolerant	A3
K300	Miscot 8711ne	Gh	1.86521	381	L4	Salt sensitivity	A3
K301	Empire StrN2-4	Gh	2.0942	351	L4	Salt sensitivity	A2
K302	V83-013	Gh	2.70282	264	L3	Weakly salt tolerant	A3
K303	Cestam 86-1	Gh	2.40148	301	L4	Salt sensitivity	A3
K304	PD0113	Gh	3.2257	144	L3	Weakly salt tolerant	A4
K305	Sulianmian 118xi	Gh	2.40677	300	L4	Salt sensitivity	A4
K306	Zhongzhimian 2	Gh	3.16984	158	L3	Weakly salt tolerant	A3
K307	Rowden	Gh	3.43292	105	L3	Weakly salt tolerant	A4
K308	Fergana 175	Gh	2.33826	308	L4	Salt sensitivity	A3
K309	Zhongwu 372	Gh	2.25052	323	L4	Salt sensitivity	A4
K310	Xinluzhong 35	Gh	2.19054	332	L4	Salt sensitivity	A3
K311	Nonglin 1	Gh	2.47027	294	L4	Salt sensitivity	A5
K312	Ning 523	Gh	2.32306	310	L4	Salt sensitivity	A4
K313	Local cotton	Gh	1.90003	378	L4	Salt sensitivity	A3
K314	Sulianmian 12xi	Gh	1.87095	380	L4	Salt sensitivity	A4
K315	Liaoyangduomao	Gh	1.60999	409	L4	Salt sensitivity	A4
K316	Chaco 510	Gh	1.79976	390	L4	Salt sensitivity	A5
K317	Li 771-436	Gh	1.59002	410	L4	Salt sensitivity	A5
K318	Dunn HS120	Gh	2.54547	285	L3	Weakly salt tolerant	A4
K319	Sulian 8909	Gh	2.19266	331	L4	Salt sensitivity	A4
K320	Baimian 1	Gh	2.21948	328	L4	Salt sensitivity	A4
K321	Deltapine 15	Gh	1.43592	414	L5	Highly salt sensitivity	A4
K322	Lambright GL-N	Gh	1.6408	406	L4	Salt sensitivity	A4
K323	108F	Gh	0.82638	428	L5	Highly salt sensitivity	A4
K324	Stoneville 453	Gh	1.00034	425	L5	Highly salt sensitivity	A4
K325	gL2gl3	Gh	1.06742	424	L5	Highly salt sensitivity	A3
K326	Ziheludimian	Gh	1.25046	420	L5	Highly salt sensitivity	A3
K327	FH 682	Gh	0.87868	426	L5	Highly salt sensitivity	A4
K328	N73DeltapineNGF	Gh	0.707702	429	L5	Highly salt sensitivity	A4
K329	Zhong 21371	Gh	0.844819	427	L5	Highly salt sensitivity	A4
K330	Ji 169	Gh	2.33539	309	L4	Salt sensitivity	A3
K331	Ari1327	Gh	1.69437	400	L4	Salt sensitivity	A2
K332	Ari971	Gh	2.00566	364	L4	Salt sensitivity	A2
K333	A41772BBt	Gh	2.17305	335	L4	Salt sensitivity	A2
K334	SGK9708	Gh	2.02371	363	L4	Salt sensitivity	A2
K335	Dalingmian 69	Gh	2.25308	321	L4	Salt sensitivity	A4
K336	Liaoyangduomao	Gh	1.79191	392	L4	Salt sensitivity	A5
K337	R01sandou 85	Gh	1.56255	411	L4	Salt sensitivity	A5
K338	Zhong R773-310	Gh	2.79738	249	L3	Weakly salt tolerant	A3
K339	Zhong R773-314	Gh	2.23103	326	L4	Salt sensitivity	A4
K340	Zhong 1138E24	Gh	2.89299	228	L3	Weakly salt tolerant	A4
K341	CCRI 43	Gh	2.09856	350	L4	Salt sensitivity	A4
K342	Wangjiangchangrongmian	Gh	2.9147	219	L3	Weakly salt tolerant	A4
K343	Yuan 247-31	Gh	3.20048	150	L3	Weakly salt tolerant	A4
K344	Ari3696	Gh	1.81166	389	L4	Salt sensitivity	A4
K345	Suyou 6003	Gh	2.83866	240	L3	Weakly salt tolerant	A4
K346	A971Bt	Gh	2.34941	306	L4	Salt sensitivity	A4
K347	RT-White lint	Gh	2.04255	359	L4	Salt sensitivity	A4
K348	Suyuan 7235	Gh	2.29264	314	L4	Salt sensitivity	A4
K349	Wusanchangrong	Gh	3.27941	128	L3	Weakly salt tolerant	A3
K350	RTN78	Gh	2.274	318	L4	Salt sensitivity	A3
K351	Ari3697	Gh	3.15439	165	L3	Weakly salt tolerant	A3
K352	Zhong 1421	Gh	2.85511	237	L3	Weakly salt tolerant	A3
K353	4133Bt	Gh	3.07334	187	L3	Weakly salt tolerant	A3
K354	Zhong 1441	Gh	2.98941	204	L3	Weakly salt tolerant	A4
K355	Zong 1-61	Gh	3.27675	129	L3	Weakly salt tolerant	A4
K356	Zong 128	Gh	3.24221	138	L3	Weakly salt tolerant	A3
K357	CCRI 82	Gh	3.14977	168	L3	Weakly salt tolerant	A3
K358	Zong S9B11	Gh	2.80941	246	L3	Weakly salt tolerant	A3
K359	Zong S9B12	Gh	2.65677	275	L3	Weakly salt tolerant	A3
K360	Jimian 668	Gh	2.25985	320	L4	Salt sensitivity	A3
K361	Xinluzao 3	Gh	2.70092	265	L3	Weakly salt tolerant	A3
K362	Langhuang F10	Gh	2.54926	284	L3	Weakly salt tolerant	A4
K363	Sumian 12	Gh	2.10117	349	L4	Salt sensitivity	A4
K364	Uganda 3	Gh	2.5146	291	L3	Weakly salt tolerant	A3
K365	Changkangmian	Gh	2.5332	289	L3	Weakly salt tolerant	A3
K366	86-1 (72-100)	Gh	3.17607	156	L3	Weakly salt tolerant	A3
K367	Xuzhou 553	Gh	2.92494	217	L3	Weakly salt tolerant	A3
K368	Jimian 11	Gh	2.46634	295	L4	Salt sensitivity	A4
K369	TM-1	Gh	2.57828	282	L3	Weakly salt tolerant	A4
K370	Li (Virescent)	Gh	2.13975	340	L4	Salt sensitivity	A3
K371	Yumian 1 (Chongqing)	Gh	2.12051	343	L4	Salt sensitivity	A4
K372	Zhong9807	Gh	2.58136	281	L3	Weakly salt tolerant	A2
K373	Jimian 20	Gh	2.28499	315	L4	Salt sensitivity	A5
K374	J02-247	Gh	1.71923	398	L4	Salt sensitivity	A4
K375	Handan 333	Gh	2.76524	253	L3	Weakly salt tolerant	A3
K376	CCRI 36	Gh	2.52956	290	L3	Weakly salt tolerant	A3
K377	Jinmian 20	Gh	1.69286	401	L4	Salt sensitivity	A4
K378	Sumian 9	Gh	2.1827	334	L4	Salt sensitivity	A4
K379	Yinshan 6	Gh	0.410988	430	L5	Highly salt sensitivity	A5
K380	Lumianyan 16	Gh	2.23863	325	L4	Salt sensitivity	A4
K381	Jinmian 25	Gh	1.81413	387	L4	Salt sensitivity	A5
K382	Ekangmian 10	Gh	2.03782	361	L4	Salt sensitivity	A2
K383	Zhong 078	Gh	1.99069	365	L4	Salt sensitivity	A3
K384	Jimian 17	Gh	1.95443	371	L4	Salt sensitivity	A3
K385	Zhanjiang Naozhou Nayan Cotton 1	Gp	2.8704	232	L3	Weakly salt tolerant	A3
K386	Zhanjiang Naozhou Nayan-2	Gp	3.22252	145	L3	Weakly salt tolerant	A3
K387	Zhanjiang Naozhou Nayan-3	Gp	2.104	348	L4	Salt sensitivity	A3
K388	Zhanjiang Naozhou Jialu-2	Gp	2.42062	298	L4	Salt sensitivity	A4
K389	Zhanjiang Naozhou Honggong-1	Gp	2.02568	362	L4	Salt sensitivity	A5
K390	Zhanjiang Naozhou Honggong-2	Gp	3.00981	198	L3	Weakly salt tolerant	A5
K391	Techengdao Wild Cotton -4	Gp	3.09322	184	L3	Weakly salt tolerant	A5
K392	Lianjiang Wild 1-3	Gp	1.91953	377	L4	Salt sensitivity	A5
K393	Jialu-9	Gp	2.84372	238	L3	Weakly salt tolerant	A3
K394	Naozhou Island Wild Cotton Processing Factory-1	Gp	2.83985	239	L3	Weakly salt tolerant	A5
K395	Sansha gaopao-1	Gp	2.69952	267	L3	Weakly salt tolerant	A5
K396	Sansha gaopao-2	Gp	3.00163	200	L3	Weakly salt tolerant	A5
K397	Sansha gaopao-3	Gp	2.89833	225	L3	Weakly salt tolerant	A4
K398	Sansha Airport -1	Gp	2.9394	213	L3	Weakly salt tolerant	A4
K399	Sanshanan Fisherman Village-1	Gp	2.29503	313	L4	Salt sensitivity	A5
K400	Sanshanan Fisherman Village-2	Gp	2.7238	260	L3	Weakly salt tolerant	A5
K401	Sanshanan Fisherman Village-3	Gp	3.23527	140	L3	Weakly salt tolerant	A4
K402	Sansha Hospital -2	Gp	2.27778	316	L4	Salt sensitivity	A5
K403	Sansha Rainwater Class-1	Gp	2.13382	341	L4	Salt sensitivity	A3
K404	Sansha Rainwater Class-2	Gp	2.16813	336	L4	Salt sensitivity	A3
K405	Zhanjiang Naozhou Jialu-1	Gp	3.11019	180	L3	Weakly salt tolerant	A5
K406	Zhanjiang Local Species -2	Gp	2.7506	256	L3	Weakly salt tolerant	A5
K407	Zhanjiang Local Species -3	Gp	3.21232	147	L3	Weakly salt tolerant	A4
K408	Mazhang Wild Cotton	Gp	3.03162	195	L3	Weakly salt tolerant	A5
K409	ZJ0102	Gh	2.98924	205	L3	Weakly salt tolerant	A4
K410	Zhanjiang Naozhou Liuluo-1	Gp	3.0729	189	L3	Weakly salt tolerant	A4
K411	Zhanjiang Naozhou Liuluo-2	Gp	2.72317	262	L3	Weakly salt tolerant	A3
K412	Leizhou Wild Cotton	Gp	3.15763	161	L3	Weakly salt tolerant	A5
K413	Techengdao Wild Cotton-5	Gp	2.2228	327	L4	Salt sensitivity	A3
K414	Sansha Airport -2	Gp	2.26694	319	L4	Salt sensitivity	A3
K415	Sansha Airport -3	Gp	2.68645	270	L3	Weakly salt tolerant	A5
K416	Sansha hangar	Gp	2.5027	292	L3	Weakly salt tolerant	A5
K417	Sansha Hospital -1	Gp	2.76259	255	L3	Weakly salt tolerant	A5
K418	Sansha Hospital -1	Gp	2.30433	311	L4	Salt sensitivity	A4
K419	Sansha Rainwater Class-3	Gp	2.53667	288	L3	Weakly salt tolerant	A4
K420	Jialu-1	Gp	1.95783	369	L4	Salt sensitivity	A5
K421	Jialu-12	Gp	2.0653	354	L4	Salt sensitivity	A5
K422	Jialu-13	Gp	2.62346	276	L3	Weakly salt tolerant	A5
K423	Jialu-2	Gp	2.60539	278	L3	Weakly salt tolerant	A4
K424	Jialu-3	Gp	1.9431	373	L4	Salt sensitivity	A4
K425	Techeng Island endemic species	Gp	1.49478	412	L5	Highly salt sensitivity	A4
K426	Jialu-7	Gp	1.44047	413	L5	Highly salt sensitivity	A4
K427	Nayan Local Species	Gp	2.11863	345	L4	Salt sensitivity	A3
K428	Liuzhu Local Species	Gp	2.69522	269	L3	Weakly salt tolerant	A4
K429	Tanbeisha local species	Gp	3.27474	131	L3	Weakly salt tolerant	A5
K430	Yongxing 168964	Gp	2.9263	216	L3	Weakly salt tolerant	A4

## Sheet: Table S5
Supplementary Table S5: Statistics of protein identification results.
name	Total spectra	Matched spectrum	peptide	Identified protein
HFX2_TMT_DBBMK360_F	203869	50039	28642	3107

## Sheet: Table S6
Table S6: Expression levels and differential expression analysis results of identified proteins
ID	gene_name	E9-C-1	E9-C-2	E9-C-3	E9-S-1	E9-S-2	E9-S-3	Z9-C-1	Z9-C-2	Z9-C-3	Z9-S-1	Z9-S-2	Z9-S-3	E9-C_vs_E9-S_Pvalue	E9-C_vs_E9-S_log2FC	E9-C_vs_E9-S_(Pvalue_0.01_FC_2)_regulated	Z9-C_vs_Z9-S_Pvalue	Z9-C_vs_Z9-S_log2FC	Z9-C_vs_Z9-S_(Pvalue_0.01_FC_2)_regulated	COG_class	COG_class_annotation	GO_annotation	KEGG_annotation	KEGG_pathway_annotation	Pfam_annotation	Swiss_Prot_annotation	NR_annotation
Gh_A05G073700	AS1	60.3	69.4	40.7	167.6	150.1	126.1	66.2	51.1	63.2	281.6	252.7	271.1	0.00489269	1.38098	up	0.000175195	2.15771	up	[E]	Amino acid transport and metabolism	Molecular Function: asparagine synthase (glutamine-hydrolyzing) activity (GO:0004066);; Molecular Function: ATP binding (GO:0005524);; Biological Process: asparagine biosynthetic process (GO:0006529);; Biological Process: glutamine metabolic process (GO:0006541);;	K01953|0.0e+00|ghi:107906633|K01953 asparagine synthase (glutamine-hydrolysing) [EC:6.3.5.4] | (RefSeq) asparagine synthetase [glutamine-hydrolyzing] 1-like	Alanine, aspartate and glutamate metabolism (ko00250);; Biosynthesis of amino acids (ko01230)	Asparagine synthase	Asparagine synthetase [glutamine-hydrolyzing] 1 OS=Arabidopsis thaliana OX=3702 GN=ASN1 PE=2 SV=2	hypothetical protein ES319_A05G091100v1 [Gossypium barbadense]
Gh_A02G123300	PI206	64.5	70.2	65.3	145.6	146.7	145.9	39	38.5	44.1	132.2	118.6	132.8	0.000341339	1.13159	up	0.000929408	1.65746	up	--	--	Cellular Component: apoplast (GO:0048046);;	K19027|5.6e-21|smo:SELMODRAFT_443317|K19027 zinc finger FYVE domain-containing protein 26 | (RefSeq) hypothetical protein	--	Dirigent-like protein	Disease resistance response protein 206 OS=Pisum sativum OX=3888 GN=PI206 PE=1 SV=2	PREDICTED: disease resistance response protein 206-like [Gossypium raimondii]
Gh_A11G347900	NCS2	57.5	60.3	59.6	171.8	177.6	174	33.8	32.2	37.3	143.3	130.5	140.7	1.19735e-05	1.56091	up	0.000385159	2.00453	up	--	--	Molecular Function: protein phosphatase inhibitor activity (GO:0004864);; Cellular Component: nucleus (GO:0005634);; Cellular Component: cytoplasm (GO:0005737);; Biological Process: defense response (GO:0006952);; Biological Process: abscisic acid-activated signaling pathway (GO:0009738);; Molecular Function: abscisic acid binding (GO:0010427);; Molecular Function: signaling receptor activity (GO…	--	--	Pathogenesis-related protein Bet v 1 family	Norbelladine synthase OS=Narcissus pseudonarcissus OX=39639 GN=NBS PE=1 SV=1	PREDICTED: S-norcoclaurine synthase 2-like [Gossypium hirsutum]
Gh_D10G125200	PNC1	53.2	55.8	54.6	187.4	185.5	197.9	32.6	29.7	31.8	139.8	135.3	138	0.000541656	1.80281	up	1.53176e-06	2.13422	up	--	--	Molecular Function: peroxidase activity (GO:0004601);; Cellular Component: extracellular region (GO:0005576);; Biological Process: response to oxidative stress (GO:0006979);; Molecular Function: heme binding (GO:0020037);; Biological Process: hydrogen peroxide catabolic process (GO:0042744);; Molecular Function: metal ion binding (GO:0046872);;	K00430|1.2e-172|ghi:107914564|K00430 peroxidase [EC:1.11.1.7] | (RefSeq) cationic peroxidase 1-like	Phenylpropanoid biosynthesis (ko00940)	Peroxidase	Cationic peroxidase 1 OS=Arachis hypogaea OX=3818 GN=PNC1 PE=1 SV=2	PREDICTED: cationic peroxidase 1-like [Gossypium raimondii]
Gh_D02G038900	GSTU7	46	49.4	47.8	137.1	150.7	141.9	53.7	56.3	54.4	202.4	196.4	204.6	0.00101325	1.5853	up	8.20135e-05	1.8759	up	[O]	Posttranslational modification, protein turnover, chaperones	Molecular Function: protein binding (GO:0005515);;	K00799|7.8e-134|ghi:107927652|K00799 glutathione S-transferase [EC:2.5.1.18] | (RefSeq) probable glutathione S-transferase	Glutathione metabolism (ko00480)	Glutathione S-transferase, N-terminal domain	Probable glutathione S-transferase OS=Nicotiana tabacum OX=4097 PE=2 SV=1	PREDICTED: probable glutathione S-transferase [Gossypium hirsutum]
Gh_D02G038600	GSTU7	62.3	60.6	55.5	150.7	156.4	155.1	55.8	57.7	57.2	176	176.8	185.1	5.00585e-06	1.3734	up	0.000368241	1.65587	up	[O]	Posttranslational modification, protein turnover, chaperones	Molecular Function: glutathione transferase activity (GO:0004364);; Cellular Component: cytoplasm (GO:0005737);; Biological Process: glutathione metabolic process (GO:0006749);;	K00799|8.6e-133|ghi:107927622|K00799 glutathione S-transferase [EC:2.5.1.18] | (RefSeq) probable glutathione S-transferase	Glutathione metabolism (ko00480)	Glutathione S-transferase, N-terminal domain	Probable glutathione S-transferase OS=Nicotiana tabacum OX=4097 PE=2 SV=1	PREDICTED: probable glutathione S-transferase [Gossypium hirsutum]
Gh_A10G048600	CRRSP38	49.4	50.5	49.8	120.3	117	119.6	57.9	58	61.3	143.4	135.6	140.7	5.69768e-05	1.25345	up	8.796e-05	1.24398	up	--	--	Biological Process: response to acid chemical (GO:0001101);; Cellular Component: cellular_component (GO:0005575);; Cellular Component: cell wall (GO:0005618);; Cellular Component: intracellular (GO:0005622);; Cellular Component: cell (GO:0005623);; Cellular Component: cytoplasm (GO:0005737);; Cellular Component: vacuole (GO:0005773);; Biological Process: biological_process (GO:0008150);; Biologic…	--	--	Salt stress response/antifungal	Cysteine-rich repeat secretory protein 38 OS=Arabidopsis thaliana OX=3702 GN=CRRSP38 PE=2 SV=1	PREDICTED: cysteine-rich repeat secretory protein 38-like [Gossypium arboreum]
Gh_A12G275400	GLT1	62.4	63.8	61.7	143.3	146.2	143.4	49.3	49.4	50.4	113.4	108.1	114.7	1.39676e-06	1.20407	up	0.000773032	1.17304	up	[E]	Amino acid transport and metabolism	Molecular Function: iron ion binding (GO:0005506);; Biological Process: glutamate biosynthetic process (GO:0006537);; Molecular Function: FMN binding (GO:0010181);; Molecular Function: glutamate synthase (NADH) activity (GO:0016040);; Molecular Function: flavin adenine dinucleotide binding (GO:0050660);; Molecular Function: 3 iron, 4 sulfur cluster binding (GO:0051538);;	K00264|0.0e+00|gab:108479092|K00264 glutamate synthase (NADH) [EC:1.4.1.14] | (RefSeq) glutamate synthase 1 [NADH], chloroplastic isoform X1	Alanine, aspartate and glutamate metabolism (ko00250);; Nitrogen metabolism (ko00910);; Biosynthesis of amino acids (ko01230)	Glutamine amidotransferases class-II	Glutamate synthase 1 [NADH], chloroplastic OS=Arabidopsis thaliana OX=3702 GN=GLT1 PE=1 SV=2	hypothetical protein ES332_A12G285200v1 [Gossypium tomentosum]
Gh_D06G020100	At3g50280	25.2	26.9	26	57.5	62.7	54.5	45.7	46.9	43.8	93.9	94	100.1	0.00415089	1.16149	up	0.000336059	1.07823	up	--	--	Molecular Function: transferase activity, transferring acyl groups other than amino-acyl groups (GO:0016747);;	K19747|6.9e-52|ini:109173003|K19747 BAHD acyltransferase [EC:2.3.1.-] | (RefSeq) BAHD acyltransferase DCR-like	--	Transferase family	Protein ENHANCED PSEUDOMONAS SUSCEPTIBILITY 1 OS=Arabidopsis thaliana OX=3702 GN=EPS1 PE=2 SV=1	PREDICTED: uncharacterized acetyltransferase At3g50280-like [Gossypium hirsutum]
Gh_A07G204300	RPL27C	28.9	32	27.4	64.2	64.2	66.5	129.7	133.5	131.4	287.2	251	271.5	0.000128605	1.14225	up	0.00528393	1.037	up	--	--	Molecular Function: structural constituent of ribosome (GO:0003735);; Cellular Component: ribosome (GO:0005840);; Biological Process: translation (GO:0006412);;	K02901|2.8e-70|gab:108466565|K02901 large subunit ribosomal protein L27e | (RefSeq) 60S ribosomal protein L27-3-like	Ribosome (ko03010)	Ribosomal L27e protein family	60S ribosomal protein L27-3 OS=Arabidopsis thaliana OX=3702 GN=RPL27C PE=2 SV=2	PREDICTED: 60S ribosomal protein L27-3-like [Gossypium raimondii]
Gh_D05G230000	exgA	50.4	53.7	46.8	117.3	126.3	118.8	73	77.2	74.5	168.4	160.4	168.1	6.92329e-05	1.26399	up	0.000107007	1.14496	up	[G]	Carbohydrate transport and metabolism	Molecular Function: hydrolase activity, hydrolyzing O-glycosyl compounds (GO:0004553);; Biological Process: carbohydrate metabolic process (GO:0005975);; Biological Process: actin filament organization (GO:0007015);; Molecular Function: actin filament binding (GO:0051015);;	K01210|1.3e-32|qsu:112019139|K01210 glucan 1,3-beta-glucosidase [EC:3.2.1.58] | (RefSeq) glucan 1,3-beta-glucosidase-like	Starch and sucrose metabolism (ko00500)	Cellulase (glycosyl hydrolase family 5)	--	PREDICTED: glucan 1,3-beta-glucosidase A-like [Gossypium hirsutum]
Gh_A13G041200	CCOAOMT1	48.9	52.1	46.1	170	176.4	162.9	52.5	51.5	50.7	167.6	148.1	169.8	0.000174597	1.79172	up	0.00372596	1.65	up	[R]	General function prediction only	Molecular Function: O-methyltransferase activity (GO:0008171);; Molecular Function: S-adenosylmethionine-dependent methyltransferase activity (GO:0008757);; Biological Process: methylation (GO:0032259);;	K00588|2.5e-141|ghi:107894281|K00588 caffeoyl-CoA O-methyltransferase [EC:2.1.1.104] | (RefSeq) caffeoyl-CoA O-methyltransferase	Phenylpropanoid biosynthesis (ko00940);; Flavonoid biosynthesis (ko00941);; Stilbenoid, diarylheptanoid and gingerol biosynthesis (ko00945)	O-methyltransferase	Caffeoyl-CoA O-methyltransferase OS=Populus tremuloides OX=3693 PE=2 SV=1	PREDICTED: caffeoyl-CoA O-methyltransferase [Gossypium hirsutum]
Gh_A13G042200	TOGT1	34.4	36.4	30.1	89.7	92.2	89.1	58.1	57.8	60.4	140	139.8	144.2	0.000115662	1.42537	up	1.02073e-05	1.26603	up	--	--	Molecular Function: UDP-glycosyltransferase activity (GO:0008194);; Cellular Component: intracellular membrane-bounded organelle (GO:0043231);;	K23260|1.6e-282|ghi:107894291|K23260 scopoletin glucosyltransferase [EC:2.4.1.128] | (RefSeq) scopoletin glucosyltransferase-like	Phenylpropanoid biosynthesis (ko00940)	UDP-glucoronosyl and UDP-glucosyl transferase	Scopoletin glucosyltransferase OS=Nicotiana tabacum OX=4097 GN=TOGT1 PE=1 SV=1	PREDICTED: scopoletin glucosyltransferase-like [Gossypium hirsutum]
Gh_A07G245800	FDH1	68.6	69.2	66.3	152.7	161.6	157.1	57.5	57.9	56.9	116.2	114.8	119.4	0.000254966	1.20768	up	0.000314197	1.02408	up	[CHR]	Energy production and conversion;; Coenzyme transport and metabolism;; General function prediction only	Cellular Component: mitochondrion (GO:0005739);; Molecular Function: formate dehydrogenase (NAD+) activity (GO:0008863);; Cellular Component: formate dehydrogenase complex (GO:0009326);; Molecular Function: oxidoreductase activity, acting on the CH-OH group of donors, NAD or NADP as acceptor (GO:0016616);; Biological Process: formate catabolic process (GO:0042183);; Molecular Function: NAD bindin…	K00122|3.8e-221|gab:108458079|K00122 formate dehydrogenase [EC:1.17.1.9] | (RefSeq) formate dehydrogenase, mitochondrial	Glyoxylate and dicarboxylate metabolism (ko00630);; Carbon metabolism (ko01200)	D-isomer specific 2-hydroxyacid dehydrogenase, NAD binding domain	Formate dehydrogenase, mitochondrial OS=Solanum tuberosum OX=4113 GN=FDH1 PE=1 SV=2	hypothetical protein ES319_A07G238200v1 [Gossypium barbadense]
Gh_A02G033500	Gh_A02G033500	54.5	55.5	54.4	181.5	192.6	185.6	36.2	33.3	35.4	104.3	99.6	109.1	0.000530018	1.76744	up	0.000647127	1.57715	up	[O]	Posttranslational modification, protein turnover, chaperones	Molecular Function: glutathione transferase activity (GO:0004364);; Cellular Component: cytoplasm (GO:0005737);;	K00799|1.1e-127|ghi:107957063|K00799 glutathione S-transferase [EC:2.5.1.18] | (RefSeq) probable glutathione S-transferase	Glutathione metabolism (ko00480)	Glutathione S-transferase, N-terminal domain	Probable glutathione S-transferase OS=Nicotiana tabacum OX=4097 PE=2 SV=1	PREDICTED: probable glutathione S-transferase [Gossypium hirsutum]
Gh_D11G156200	GLYR1	59.5	62	64.9	155.1	142	155.9	35.5	33.4	37	74.1	72.3	75.9	0.00100989	1.28111	up	1.23499e-05	1.06981	up	[I]	Lipid transport and metabolism	Molecular Function: 3-hydroxybutyrate dehydrogenase activity (GO:0003858);; Cellular Component: cytosol (GO:0005829);; Molecular Function: oxidoreductase activity, acting on the CH-OH group of donors, NAD or NADP as acceptor (GO:0016616);; Molecular Function: NADP binding (GO:0050661);; Molecular Function: NAD binding (GO:0051287);;	K18121|9.7e-161|ghi:107912491|K18121 glyoxylate/succinic semialdehyde reductase [EC:1.1.1.79 1.1.1.-] | (RefSeq) glyoxylate/succinic semialdehyde reductase 1-like	Glyoxylate and dicarboxylate metabolism (ko00630);; Butanoate metabolism (ko00650);; Carbon metabolism (ko01200)	NAD binding domain of 6-phosphogluconate dehydrogenase	Glyoxylate/succinic semialdehyde reductase 1 OS=Arabidopsis thaliana OX=3702 GN=GLYR1 PE=1 SV=1	PREDICTED: glyoxylate/succinic semialdehyde reductase 1-like [Gossypium hirsutum]
Gh_A08G262800	PER53	48.2	51.9	46.5	135.6	130.1	140.6	76.2	75	76	180.7	181.3	178.8	0.000127631	1.47066	up	1.58635e-06	1.25113	up	--	--	Molecular Function: peroxidase activity (GO:0004601);; Cellular Component: extracellular region (GO:0005576);; Biological Process: response to oxidative stress (GO:0006979);; Molecular Function: heme binding (GO:0020037);; Biological Process: hydrogen peroxide catabolic process (GO:0042744);; Molecular Function: metal ion binding (GO:0046872);;	K00430|2.6e-183|ghi:107928271|K00430 peroxidase [EC:1.11.1.7] | (RefSeq) peroxidase A2-like	Phenylpropanoid biosynthesis (ko00940)	Peroxidase	Peroxidase 53 OS=Arabidopsis thaliana OX=3702 GN=PER53 PE=1 SV=1	PREDICTED: peroxidase A2-like [Gossypium hirsutum]
Gh_A02G034200	Gh_A02G034200	43.7	50.2	41.7	143.6	140.1	144.9	80	75.8	76.9	211.1	199.9	209.5	4.19942e-05	1.66027	up	0.000196536	1.41496	up	--	--	Biological Process: lipid transport (GO:0006869);; Molecular Function: lipid binding (GO:0008289);;	--	--	Protease inhibitor/seed storage/LTP family	Non-specific lipid-transfer protein Cor a 8 OS=Corylus avellana OX=13451 PE=1 SV=1	PREDICTED: non-specific lipid-transfer protein 1-like [Gossypium hirsutum]
Gh_A01G065800	TSJT1	46.7	49.8	46.2	138.1	135.8	145.1	55.2	55.6	56.8	138.6	127.2	133.5	0.000197222	1.55396	up	0.00150317	1.25245	up	--	--	--	--	--	Aluminium induced protein	Stem-specific protein TSJT1 OS=Nicotiana tabacum OX=4097 GN=TSJT1 PE=2 SV=1	PREDICTED: stem-specific protein TSJT1-like [Gossypium hirsutum]
Gh_D08G166500	UGT73C5	75.7	82.1	72.8	190.9	208.9	208.1	58.9	56.4	53.3	117.7	118	120.5	0.000420885	1.39844	up	4.34428e-05	1.07908	up	--	--	Molecular Function: UDP-glycosyltransferase activity (GO:0008194);; Cellular Component: intracellular membrane-bounded organelle (GO:0043231);;	K22771|2.1e-285|ghi:107900739|K22771 flavonol-3-O-L-rhamnoside-7-O-glucosyltransferase [EC:2.4.1.-] | (RefSeq) UDP-glycosyltransferase 73C6-like	Flavone and flavonol biosynthesis (ko00944)	UDP-glucoronosyl and UDP-glucosyl transferase	UDP-glycosyltransferase 73C6 OS=Arabidopsis thaliana OX=3702 GN=UGT73C6 PE=2 SV=1	PREDICTED: UDP-glycosyltransferase 73C6-like [Gossypium hirsutum]
Gh_D07G243500	ALDH2B4	50.7	53.7	48.5	142.7	141	140	65.1	64.6	66.6	143.8	140.4	151.4	1.39477e-05	1.47045	up	0.00121681	1.14994	up	[C]	Energy production and conversion	Molecular Function: oxidoreductase activity, acting on the aldehyde or oxo group of donors, NAD or NADP as acceptor (GO:0016620);;	K00128|1.3e-309|ghi:107958575|K00128 aldehyde dehydrogenase (NAD+) [EC:1.2.1.3] | (RefSeq) aldehyde dehydrogenase family 2 member B7, mitochondrial-like	Glycolysis / Gluconeogenesis (ko00010);; Ascorbate and aldarate metabolism (ko00053);; Fatty acid degradation (ko00071);; Valine, leucine and isoleucine degradation (ko00280);; Lysine degradation (ko00310);; Arginine and proline metabolism (ko00330);; Histidine metabolism (ko00340);; Tryptophan metabolism (ko00380);; beta-Alanine metabolism (ko00410);; Glycerolipid metabolism (ko00561);; Pyruvate…	Aldehyde dehydrogenase family	Aldehyde dehydrogenase family 2 member B7, mitochondrial OS=Arabidopsis thaliana OX=3702 GN=ALDH2B7 PE=1 SV=2	PREDICTED: aldehyde dehydrogenase family 2 member B7, mitochondrial-like [Gossypium hirsutum]
Gh_A13G250800	ASN1	34.2	38	29.5	123.9	120.8	121.9	55	55	62.8	161.2	148.9	166.7	0.000198018	1.84989	up	0.000493498	1.46428	up	[E]	Amino acid transport and metabolism	Molecular Function: asparagine synthase (glutamine-hydrolyzing) activity (GO:0004066);; Molecular Function: ATP binding (GO:0005524);; Biological Process: asparagine biosynthetic process (GO:0006529);; Biological Process: glutamine metabolic process (GO:0006541);;	K01953|0.0e+00|gab:108484519|K01953 asparagine synthase (glutamine-hydrolysing) [EC:6.3.5.4] | (RefSeq) asparagine synthetase [glutamine-hydrolyzing] 1-like	Alanine, aspartate and glutamate metabolism (ko00250);; Biosynthesis of amino acids (ko01230)	Asparagine synthase	Asparagine synthetase [glutamine-hydrolyzing] 1 OS=Arabidopsis thaliana OX=3702 GN=ASN1 PE=2 SV=2	PREDICTED: asparagine synthetase [glutamine-hydrolyzing] 1-like [Gossypium arboreum]
Gh_D13G044200	TOGT1	31.8	37.7	28.4	150.2	152	157.5	42.6	43.8	44.3	148.1	144.7	147.2	6.37392e-06	2.23131	up	3.81955e-06	1.75124	up	--	--	Molecular Function: UDP-glycosyltransferase activity (GO:0008194);;	K23260|2.8e-274|gra:105783679|K23260 scopoletin glucosyltransferase [EC:2.4.1.128] | (RefSeq) scopoletin glucosyltransferase-like	Phenylpropanoid biosynthesis (ko00940)	UDP-glucoronosyl and UDP-glucosyl transferase	Scopoletin glucosyltransferase OS=Nicotiana tabacum OX=4097 GN=TOGT1 PE=1 SV=1	hypothetical protein ES319_D13G045800v1 [Gossypium barbadense]
Gh_D02G217100	poxN1	42.5	43.3	40.7	172.1	173.5	174.3	38.8	39.1	43.7	112.9	102	109.5	3.24707e-08	2.0391	up	0.000387747	1.41563	up	--	--	Molecular Function: peroxidase activity (GO:0004601);; Cellular Component: extracellular region (GO:0005576);; Biological Process: response to oxidative stress (GO:0006979);; Molecular Function: heme binding (GO:0020037);; Biological Process: hydrogen peroxide catabolic process (GO:0042744);; Molecular Function: metal ion binding (GO:0046872);;	K00430|2.8e-185|ghi:107908968|K00430 peroxidase [EC:1.11.1.7] | (RefSeq) peroxidase N1-like	Phenylpropanoid biosynthesis (ko00940)	Peroxidase	Peroxidase N1 OS=Nicotiana tabacum OX=4097 GN=poxN1 PE=1 SV=1	PREDICTED: peroxidase N1-like [Gossypium hirsutum]
Gh_D11G278800	CDC5	27.8	31.9	23	143.4	149.4	148.8	44	42.6	46.6	143.1	140.6	149	6.79356e-06	2.41678	up	7.01291e-05	1.69977	up	[E]	Amino acid transport and metabolism	Molecular Function: DNA binding (GO:0003677);; Biological Process: cellular amino acid metabolic process (GO:0006520);; Molecular Function: lyase activity (GO:0016829);; Biological Process: cell division (GO:0051301);;	K12860|0.0e+00|gra:105804636|K12860 pre-mRNA-splicing factor CDC5/CEF1 | (RefSeq) cell division cycle 5-like protein	Spliceosome (ko03040)	Beta-eliminating lyase	Cell division cycle 5-like protein OS=Arabidopsis thaliana OX=3702 GN=CDC5 PE=1 SV=2	cell division cycle 5-like protein [Gossypium australe]
Gh_D01G108500	ERD10	22.1	25.4	20.5	198.9	204.4	212.6	19	19.1	21.2	92.3	85.9	92	0.000111937	3.17909	up	0.000273316	2.18792	up	--	--	Cellular Component: cytosol (GO:0005829);; Biological Process: response to water deprivation (GO:0009414);; Biological Process: cold acclimation (GO:0009631);; Biological Process: response to abscisic acid (GO:0009737);; Cellular Component: membrane (GO:0016020);;	--	--	Dehydrin	--	PREDICTED: phosphoprotein ECPP44-like [Gossypium hirsutum]
Gh_D10G131700	EP3	36.9	40.1	33.4	159.3	169.4	167.5	59.8	60.9	60.8	133.5	135.1	138	1.99702e-05	2.16818	up	0.000129183	1.16364	up	[R]	General function prediction only	Molecular Function: chitinase activity (GO:0004568);; Biological Process: carbohydrate metabolic process (GO:0005975);; Biological Process: chitin catabolic process (GO:0006032);; Molecular Function: chitin binding (GO:0008061);; Biological Process: cell wall macromolecule catabolic process (GO:0016998);;	K01183|1.2e-160|ghi:107914619|K01183 chitinase [EC:3.2.1.14] | (RefSeq) endochitinase EP3-like	Amino sugar and nucleotide sugar metabolism (ko00520)	Chitinase class I	Endochitinase EP3 OS=Arabidopsis thaliana OX=3702 GN=EP3 PE=1 SV=1	PREDICTED: endochitinase EP3-like [Gossypium hirsutum]
Gh_A08G076600	BG	40.6	45.8	39.3	209.5	214.9	212.5	52.8	51.7	53.3	123.2	126.3	126	5.60797e-07	2.34108	up	1.15688e-05	1.25072	up	--	--	Molecular Function: aspartic-type endopeptidase activity (GO:0004190);;	K22683|9.2e-20|pmum:103342190|K22683 aspartyl protease family protein [EC:3.4.23.-] | (RefSeq) protein ASPARTIC PROTEASE IN GUARD CELL 1	--	Xylanase inhibitor C-terminal	Probable aspartic proteinase GIP2 OS=Nicotiana benthamiana OX=4100 GN=GIP2 PE=1 SV=1	hypothetical protein E1A91_D08G083200v1 [Gossypium mustelinum]
Gh_D04G196900	HB1	28.4	30.6	29.1	196.9	196.3	209.4	23.3	23.2	25.8	62.6	61.4	59.5	0.000479726	2.77399	up	7.70662e-06	1.34371	up	--	--	Biological Process: response to hypoxia (GO:0001666);; Molecular Function: oxygen transporter activity (GO:0005344);; Cellular Component: nucleus (GO:0005634);; Cellular Component: cytoplasm (GO:0005737);; Molecular Function: oxygen binding (GO:0019825);; Molecular Function: heme binding (GO:0020037);; Biological Process: response to hydrogen peroxide (GO:0042542);; Molecular Function: metal ion …	K11968|4.9e-69|dzi:111298175|K11968 ariadne-1 [EC:2.3.2.31] | (RefSeq) probable E3 ubiquitin-protein ligase ARI2 isoform X1	--	Globin	Non-symbiotic hemoglobin 1 OS=Gossypium hirsutum OX=3635 GN=HB1 PE=2 SV=1	PREDICTED: non-symbiotic hemoglobin 1 [Gossypium raimondii]
Gh_A02G023500	SAHH1	32.8	41.2	35.5	246.6	207.7	249.9	31.7	29.4	28.7	65.3	70.1	65.5	0.003671	2.68505	up	0.000167344	1.16169	up	[H]	Coenzyme transport and metabolism	Molecular Function: adenosylhomocysteinase activity (GO:0004013);; Biological Process: one-carbon metabolic process (GO:0006730);;	K01251|2.6e-283|ghi:107939121|K01251 adenosylhomocysteinase [EC:3.3.1.1] | (RefSeq) adenosylhomocysteinase 1-like	Cysteine and methionine metabolism (ko00270)	S-adenosyl-L-homocysteine hydrolase	Adenosylhomocysteinase 1 OS=Arabidopsis thaliana OX=3702 GN=SAHH1 PE=1 SV=1	PREDICTED: adenosylhomocysteinase 1-like [Gossypium hirsutum]
Gh_D07G029500	DDB_G0268948	33.5	36.4	33.8	210.1	222.5	219.9	34.5	33	34.2	68.8	68.9	71.6	0.000213068	2.65356	up	6.0209e-05	1.04125	up	[H]	Coenzyme transport and metabolism	Molecular Function: methyltransferase activity (GO:0008168);; Biological Process: methylation (GO:0032259);;	K22438|3.1e-09|qsu:112030492|K22438 trans-aconitate 3-methyltransferase [EC:2.1.1.145] | (RefSeq) probable S-adenosylmethionine-dependent methyltransferase CRG1	--	Methyltransferase domain	--	PREDICTED: putative methyltransferase DDB_G0268948 isoform X1 [Gossypium hirsutum]
Gh_A08G188200	EXLB1	25.7	32.4	27.5	240.4	233.3	242.3	33.6	32.2	34.6	86	84.4	92.6	1.14641e-06	3.06428	up	0.00112485	1.3893	up	--	--	Cellular Component: extracellular region (GO:0005576);; Biological Process: sexual reproduction (GO:0019953);;	K20628|5.6e-24|ccav:112499823|K20628 expansin | (RefSeq) expansin-B15-like	--	Expansin C-terminal domain	Expansin-like B1 OS=Arabidopsis thaliana OX=3702 GN=EXLB1 PE=2 SV=2	PREDICTED: expansin-like B1 [Gossypium hirsutum]
Gh_A01G229000	Gh_A01G229000	95.4	92.9	91.4	137.4	142.6	142.9	45.9	44.1	45.4	136	146.8	148.4	7.47253e-05	0.596436	normal	0.00130575	1.67113	up	[IQR]	Lipid transport and metabolism;; Secondary metabolites biosynthesis, transport and catabolism;; General function prediction only	--	K13070|1.3e-74|dosa:Os04t0179200-01|K13070 momilactone-A synthase [EC:1.1.1.295] | (RefSeq) Os04g0179200, MAS, MOMILACTONE_A_SYNTHASE; Similar to Stem secoisolariciresinol dehydrogenase (Fragment).	Diterpenoid biosynthesis (ko00904)	Enoyl-(Acyl carrier protein) reductase	Secoisolariciresinol dehydrogenase (Fragment) OS=Forsythia intermedia OX=55183 PE=1 SV=1	PREDICTED: secoisolariciresinol dehydrogenase-like [Gossypium hirsutum]
Gh_A02G038900	PBD1	60.8	65.5	63.3	125.3	124.1	123.6	70.8	80	78.4	185.7	170.4	181.4	0.000109756	0.976217	normal	0.000153939	1.22966	up	[O]	Posttranslational modification, protein turnover, chaperones	Molecular Function: threonine-type endopeptidase activity (GO:0004298);; Cellular Component: nucleus (GO:0005634);; Cellular Component: cytoplasm (GO:0005737);; Cellular Component: proteasome core complex (GO:0005839);; Biological Process: proteolysis involved in cellular protein catabolic process (GO:0051603);;	K02734|1.9e-110|gab:108474373|K02734 20S proteasome subunit beta 4 [EC:3.4.25.1] | (RefSeq) proteasome subunit beta type-2-B	Proteasome (ko03050)	Proteasome subunit	Proteasome subunit beta type-2-A OS=Arabidopsis thaliana OX=3702 GN=PBD1 PE=1 SV=1	hypothetical protein ES319_A02G037000v1 [Gossypium barbadense]
Gh_A02G092700	GF14B	32.2	33.8	27.2	63.4	58.2	58.2	85	88.1	88.8	180.4	173.7	180.3	0.000436409	0.947991	normal	4.25517e-05	1.0289	up	--	--	--	K06630|3.9e-134|ghi:107951138|K06630 14-3-3 protein epsilon | (RefSeq) 14-3-3-like protein B	--	14-3-3 protein	14-3-3-like protein B (Fragment) OS=Glycine max OX=3847 GN=GF14B PE=2 SV=1	PREDICTED: 14-3-3-like protein B [Gossypium hirsutum]
Gh_A03G160500	Os01g0367900	100.8	113.3	110	106.4	115.6	98.1	76.9	73.3	79.2	179.9	170.5	179.5	0.843262	-0.0179163	normal	6.75589e-05	1.20785	up	[S]	Function unknown	Molecular Function: protein kinase activity (GO:0004672);; Molecular Function: ATP binding (GO:0005524);; Cellular Component: integral component of membrane (GO:0016021);;	K11654|4.8e-122|gra:105796815|K11654 SWI/SNF-related matrix-associated actin-dependent regulator of chromatin subfamily A member 5 [EC:3.6.4.-] | (RefSeq) putative chromatin-remodeling complex ATPase chain	--	Protein kinase domain	Probable chromatin-remodeling complex ATPase chain OS=Oryza sativa subsp. japonica OX=39947 GN=Os01g0367900 PE=2 SV=2	hypothetical protein GOBAR_AA07983 [Gossypium barbadense]
Gh_A04G002000	PA200	75.8	71.5	64.7	127.3	119.7	121.5	59.6	60.4	56.7	126.1	116	125.5	0.000352711	0.7976	normal	0.00105843	1.05683	up	--	--	Cellular Component: proteasome complex (GO:0000502);; Cellular Component: nucleus (GO:0005634);; Cellular Component: cytosol (GO:0005829);; Biological Process: proteasomal ubiquitin-independent protein catabolic process (GO:0010499);; Molecular Function: peptidase activator activity (GO:0016504);; Molecular Function: lysine-acetylated histone binding (GO:0070577);; Molecular Function: proteasome …	K06699|0.0e+00|ghi:107931144|K06699 proteasome activator subunit 4 | (RefSeq) proteasome activator subunit 4-like	Proteasome (ko03050)	Proteasome-substrate-size regulator, mid region	Proteasome activator subunit 4 OS=Arabidopsis thaliana OX=3702 GN=PA200 PE=2 SV=2	PREDICTED: proteasome activator subunit 4-like [Gossypium hirsutum]
Gh_A04G057700	Gh_A04G057700	66.1	65.2	60.6	113.6	121	114.8	80.7	80.6	80	174.8	176.2	184.4	9.14706e-05	0.864525	normal	0.000881589	1.14979	up	[O]	Posttranslational modification, protein turnover, chaperones	Molecular Function: molecular_function (GO:0003674);; Molecular Function: catalytic activity (GO:0003824);; Molecular Function: glutathione transferase activity (GO:0004364);; Molecular Function: protein binding (GO:0005515);; Cellular Component: cellular_component (GO:0005575);; Cellular Component: intracellular (GO:0005622);; Cellular Component: cell (GO:0005623);; Cellular Component: cytoplasm…	K00799|1.9e-129|ghi:107948580|K00799 glutathione S-transferase [EC:2.5.1.18] | (RefSeq) probable glutathione S-transferase	Glutathione metabolism (ko00480)	Glutathione S-transferase, N-terminal domain	Probable glutathione S-transferase parC OS=Nicotiana tabacum OX=4097 GN=PARC PE=2 SV=1	PREDICTED: probable glutathione S-transferase [Gossypium hirsutum]
Gh_A05G068400	RPL10AA	56.5	56.5	51	73.1	76.8	77.3	90.5	88.7	90	235.5	247	247.9	0.00114339	0.470267	normal	0.000552993	1.44001	up	[J]	Translation, ribosomal structure and biogenesis	Molecular Function: RNA binding (GO:0003723);; Molecular Function: structural constituent of ribosome (GO:0003735);; Biological Process: translation (GO:0006412);; Cellular Component: large ribosomal subunit (GO:0015934);;	K02865|6.0e-115|gab:108452901|K02865 large subunit ribosomal protein L10Ae | (RefSeq) 60S ribosomal protein L10a	Ribosome (ko03010)	Ribosomal protein L1p/L10e family	60S ribosomal protein L10a OS=Oryza sativa subsp. indica OX=39946 GN=RPL10A PE=3 SV=1	hypothetical protein ES319_D09G108000v1 [Gossypium barbadense]
Gh_A05G295100	At4g14610	70.9	70.3	77.5	103.7	110	106.7	77.6	76.6	72.9	168.9	157.5	162.9	0.000429925	0.550921	normal	0.000285008	1.10739	up	--	--	Molecular Function: ADP binding (GO:0043531);;	K13459|0.0e+00|gab:108483234|K13459 disease resistance protein RPS2 | (RefSeq) probable disease resistance protein At5g63020	Plant-pathogen interaction (ko04626)	NB-ARC domain	Probable disease resistance protein At5g63020 OS=Arabidopsis thaliana OX=3702 GN=At5g63020 PE=2 SV=2	hypothetical protein ES332_A05G337800v1 [Gossypium tomentosum]
Gh_A06G207800	lacZ	70.1	70.3	73.8	109.1	110.1	103.3	63.3	65	68.6	135.2	126.4	133.6	0.000497423	0.590341	normal	0.00015107	1.00512	up	[G]	Carbohydrate transport and metabolism	Molecular Function: beta-galactosidase activity (GO:0004565);; Biological Process: lactose catabolic process (GO:0005990);; Cellular Component: beta-galactosidase complex (GO:0009341);; Molecular Function: carbohydrate binding (GO:0030246);;	K01190|0.0e+00|ghi:107928099|K01190 beta-galactosidase [EC:3.2.1.23] | (RefSeq) beta-galactosidase-like	Galactose metabolism (ko00052);; Other glycan degradation (ko00511);; Sphingolipid metabolism (ko00600)	Glycosyl hydrolases family 2, TIM barrel domain	--	PREDICTED: beta-galactosidase-like [Gossypium hirsutum]
Gh_A07G205600	UGT71A15	74.1	75.2	73.4	134.5	136.3	136.6	70.6	71.6	71.3	155.5	149.9	154.4	3.77173e-07	0.871344	normal	0.000306248	1.10677	up	--	--	Molecular Function: UDP-glycosyltransferase activity (GO:0008194);;	K22950|1.2e-107|fve:101295404|K22950 acylphloroglucinol glucosyltransferase [EC:2.4.1.358] | (RefSeq) anthocyanidin 3-O-glucosyltransferase 2-like	--	UDP-glucoronosyl and UDP-glucosyl transferase	UDP-glucose flavonoid 3-O-glucosyltransferase 6 OS=Fragaria ananassa OX=3747 GN=GT6 PE=1 SV=1	PREDICTED: anthocyanidin 3-O-glucosyltransferase 2-like [Gossypium hirsutum]
Gh_A07G227300	Gh_A07G227300	93.8	94.6	92.5	125.1	129.5	122	65	66.1	68.1	172.2	174.1	174.3	0.00269537	0.422976	normal	2.25974e-07	1.38596	up	[O]	Posttranslational modification, protein turnover, chaperones	Molecular Function: protein binding (GO:0005515);;	K00799|2.6e-132|gab:108454924|K00799 glutathione S-transferase [EC:2.5.1.18] | (RefSeq) glutathione transferase GST 23-like	Glutathione metabolism (ko00480)	Glutathione S-transferase, N-terminal domain	Glutathione transferase GST 23 OS=Zea mays OX=4577 PE=2 SV=1	hypothetical protein ES288_A07G239100v1 [Gossypium darwinii]
Gh_A10G023000	At5g45920	40	43.6	37.8	53.9	57.8	55	46.6	48.1	47.3	98.5	92.3	96.8	0.00287149	0.457486	normal	0.000873636	1.01817	up	[E]	Amino acid transport and metabolism	--	K23978|4.1e-141|ghi:107924924|K23978 isoamyl acetate esterase [EC:3.1.1.112] | (RefSeq) GDSL esterase/lipase At5g45920-like	--	GDSL-like Lipase/Acylhydrolase family	GDSL esterase/lipase At5g45920 OS=Arabidopsis thaliana OX=3702 GN=At5g45920 PE=2 SV=1	hypothetical protein ES319_A10G033200v1 [Gossypium barbadense]
Gh_A10G123600	SAHH	67.7	70.9	68.2	99	102.9	105.5	85.1	83.3	84.3	171.6	186.6	181.8	0.000531548	0.571881	normal	0.00188584	1.09553	up	[H]	Coenzyme transport and metabolism	Molecular Function: adenosylhomocysteinase activity (GO:0004013);; Cellular Component: cytosol (GO:0005829);; Biological Process: one-carbon metabolic process (GO:0006730);; Biological Process: S-adenosylmethionine cycle (GO:0033353);;	K01251|1.5e-283|ghi:107896986|K01251 adenosylhomocysteinase [EC:3.3.1.1] | (RefSeq) adenosylhomocysteinase-like	Cysteine and methionine metabolism (ko00270)	S-adenosyl-L-homocysteine hydrolase	Adenosylhomocysteinase OS=Catharanthus roseus OX=4058 GN=SAHH PE=2 SV=1	PREDICTED: adenosylhomocysteinase-like [Gossypium hirsutum]
Gh_A11G308100	PBG1	56.6	55.9	54	73.1	67.9	70.7	43.3	46.2	47.2	104.1	94.1	104.2	0.00299359	0.346499	normal	0.00154861	1.14544	up	[O]	Posttranslational modification, protein turnover, chaperones	Molecular Function: threonine-type endopeptidase activity (GO:0004298);; Cellular Component: nucleus (GO:0005634);; Cellular Component: cytoplasm (GO:0005737);; Cellular Component: proteasome core complex (GO:0005839);; Biological Process: proteolysis involved in cellular protein catabolic process (GO:0051603);;	K02736|2.8e-140|gab:108470509|K02736 20S proteasome subunit beta 7 [EC:3.4.25.1] | (RefSeq) proteasome subunit beta type-4-like	Proteasome (ko03050)	Proteasome subunit	Proteasome subunit beta type-4 OS=Arabidopsis thaliana OX=3702 GN=PBG1 PE=1 SV=2	hypothetical protein B456_007G307000 [Gossypium raimondii]
Gh_A12G021700	MTK	69.1	74.5	66.9	98.7	98.8	98.3	84.6	85.6	89.8	205.4	197.8	209.1	0.00606205	0.490802	normal	9.46247e-05	1.23573	up	[E]	Amino acid transport and metabolism	Biological Process: methionine biosynthetic process (GO:0009086);; Molecular Function: S-methyl-5-thioribose kinase activity (GO:0046522);;	K00899|1.1e-245|ghi:107938291|K00899 5-methylthioribose kinase [EC:2.7.1.100] | (RefSeq) methylthioribose kinase-like	Cysteine and methionine metabolism (ko00270)	Phosphotransferase enzyme family	Methylthioribose kinase OS=Arabidopsis thaliana OX=3702 GN=MTK PE=1 SV=1	hypothetical protein ES332_A12G022800v1 [Gossypium tomentosum]
Gh_A12G284500	CBDAS3	52.8	51.7	43	44.6	41.8	46.4	91.4	83.5	85.9	295.6	295.5	298.7	0.251419	-0.15146	normal	8.87377e-06	1.77054	up	[C]	Energy production and conversion	Molecular Function: oxidoreductase activity (GO:0016491);; Molecular Function: FAD binding (GO:0071949);;	K22395|5.3e-68|dcr:108198429|K22395 cinnamyl-alcohol dehydrogenase [EC:1.1.1.195] | (RefSeq) cannabidiolic acid synthase-like	Phenylpropanoid biosynthesis (ko00940)	FAD binding domain	Berberine bridge enzyme-like 18 OS=Arabidopsis thaliana OX=3702 GN=At4g20820 PE=3 SV=1	PREDICTED: cannabidiolic acid synthase-like 2 [Gossypium hirsutum]
Gh_A13G174800	PARA	77	82	75	159.2	148.9	159.3	39.9	46.8	44.2	159.6	139.1	159.1	0.000169871	0.998149	normal	0.00202456	1.80625	up	[O]	Posttranslational modification, protein turnover, chaperones	Molecular Function: molecular_function (GO:0003674);; Molecular Function: catalytic activity (GO:0003824);; Molecular Function: glutathione transferase activity (GO:0004364);; Molecular Function: protein binding (GO:0005515);; Cellular Component: cellular_component (GO:0005575);; Cellular Component: intracellular (GO:0005622);; Cellular Component: cell (GO:0005623);; Cellular Component: cytoplasm…	K00799|3.1e-127|gab:108463395|K00799 glutathione S-transferase [EC:2.5.1.18] | (RefSeq) probable glutathione S-transferase parA	Glutathione metabolism (ko00480)	Glutathione S-transferase, N-terminal domain	Probable glutathione S-transferase parA OS=Nicotiana tabacum OX=4097 GN=PARA PE=2 SV=1	hypothetical protein ES332_A13G185100v1 [Gossypium tomentosum]
Gh_D01G223500	Gh_D01G223500	46.4	46.3	41.8	63	69.2	62.2	114.3	113.6	109.8	272.3	264.5	276.2	0.00277614	0.531422	normal	7.92432e-05	1.26751	up	[IQR]	Lipid transport and metabolism;; Secondary metabolites biosynthesis, transport and catabolism;; General function prediction only	--	K13070|3.6e-72|dosa:Os04t0179200-01|K13070 momilactone-A synthase [EC:1.1.1.295] | (RefSeq) Os04g0179200, MAS, MOMILACTONE_A_SYNTHASE; Similar to Stem secoisolariciresinol dehydrogenase (Fragment).	Diterpenoid biosynthesis (ko00904)	Enoyl-(Acyl carrier protein) reductase	Secoisolariciresinol dehydrogenase (Fragment) OS=Forsythia intermedia OX=55183 PE=1 SV=1	PREDICTED: momilactone A synthase-like [Gossypium raimondii]
Gh_D02G023600	CBDAS2	48.1	57.5	42.6	101.4	84.9	84.8	58.4	55.3	57.9	150.2	142.2	147.7	0.00507228	0.87128	normal	0.00013263	1.35878	up	[C]	Energy production and conversion	Molecular Function: oxidoreductase activity (GO:0016491);; Molecular Function: FAD binding (GO:0071949);;	K22395|8.0e-153|nau:109214673|K22395 cinnamyl-alcohol dehydrogenase [EC:1.1.1.195] | (RefSeq) berberine bridge enzyme-like 28	Phenylpropanoid biosynthesis (ko00940)	FAD binding domain	Cannabidiolic acid synthase-like 1 OS=Cannabis sativa OX=3483 GN=CBDAS2 PE=2 SV=1	hypothetical protein ES319_D02G022800v1 [Gossypium barbadense]
Gh_D02G039100	GSTU7	47.1	46.4	40.3	64.7	61.2	59.9	96.1	111.1	117.7	281.1	263.6	292.2	0.00422814	0.473672	normal	0.000129273	1.36506	up	[O]	Posttranslational modification, protein turnover, chaperones	Molecular Function: glutathione transferase activity (GO:0004364);; Cellular Component: cytoplasm (GO:0005737);; Biological Process: glutathione metabolic process (GO:0006749);;	K00799|3.8e-139|ghi:107927800|K00799 glutathione S-transferase [EC:2.5.1.18] | (RefSeq) probable glutathione S-transferase	Glutathione metabolism (ko00480)	Glutathione S-transferase, N-terminal domain	Probable glutathione S-transferase OS=Nicotiana tabacum OX=4097 PE=2 SV=1	PREDICTED: probable glutathione S-transferase [Gossypium hirsutum]
Gh_D02G039600	Gh_D02G039600	76.7	80.5	75.1	107.6	111.3	114.6	58.9	59.7	59.8	202.9	196.4	210.2	0.000267244	0.521698	normal	0.000727612	1.77251	up	[O]	Posttranslational modification, protein turnover, chaperones	Molecular Function: glutathione transferase activity (GO:0004364);; Cellular Component: cytoplasm (GO:0005737);; Biological Process: glutathione metabolic process (GO:0006749);;	K00799|6.3e-128|ghi:107927628|K00799 glutathione S-transferase [EC:2.5.1.18] | (RefSeq) probable glutathione S-transferase	Glutathione metabolism (ko00480)	Glutathione S-transferase, N-terminal domain	Probable glutathione S-transferase OS=Nicotiana tabacum OX=4097 PE=2 SV=1	PREDICTED: probable glutathione S-transferase [Gossypium hirsutum]
Gh_D02G254200	EXLA1	97.8	96.8	97.5	148	136.8	142.9	55.2	57.1	57.6	127.1	126.5	125.8	0.00480362	0.550137	normal	3.75878e-06	1.15903	up	--	--	Cellular Component: extracellular region (GO:0005576);; Cellular Component: plant-type cell wall (GO:0009505);; Cellular Component: plasmodesma (GO:0009506);; Biological Process: sexual reproduction (GO:0019953);;	K20628|3.1e-25|ppp:112294361|K20628 expansin | (RefSeq) expansin-B3-like	--	Expansin C-terminal domain	Expansin-like A1 OS=Arabidopsis thaliana OX=3702 GN=EXLA1 PE=2 SV=1	PREDICTED: expansin-like A1 [Gossypium raimondii]
Gh_D09G063000	Gh_D09G063000	68	77.5	66.6	77.2	77.2	72.2	102.9	98.6	99.8	229.8	221.1	226.4	0.29672	0.0954032	normal	2.85392e-05	1.16859	up	[O]	Posttranslational modification, protein turnover, chaperones	Molecular Function: glutathione transferase activity (GO:0004364);; Cellular Component: cytoplasm (GO:0005737);; Biological Process: glutathione metabolic process (GO:0006749);;	K00799|1.2e-126|ghi:107890435|K00799 glutathione S-transferase [EC:2.5.1.18] | (RefSeq) probable glutathione S-transferase	Glutathione metabolism (ko00480)	Glutathione S-transferase, N-terminal domain	Probable glutathione S-transferase OS=Nicotiana tabacum OX=4097 PE=2 SV=1	PREDICTED: probable glutathione S-transferase [Gossypium hirsutum]
Gh_D11G099300	Gh_D11G099300	83.7	92.4	92.9	59.4	61.2	61.9	93.3	95.6	86.8	237.2	223.6	229.8	0.0076058	-0.55971	normal	2.65205e-05	1.32475	up	--	--	--	--	--	--	--	hypothetical protein ES332_D11G104000v1 [Gossypium tomentosum]
Gh_D11G113300	Cht10	69.3	69.1	76.9	112.8	112.2	106.2	65.8	57.5	72.8	232.9	223.5	234.4	0.000383673	0.621354	normal	1.3758e-05	1.81668	up	[G]	Carbohydrate transport and metabolism	Molecular Function: chitinase activity (GO:0004568);; Biological Process: carbohydrate metabolic process (GO:0005975);; Biological Process: chitin catabolic process (GO:0006032);; Cellular Component: integral component of membrane (GO:0016021);; Biological Process: cell wall macromolecule catabolic process (GO:0016998);;	K20547|3.0e-95|bna:106435387|K20547 basic endochitinase B [EC:3.2.1.14] | (RefSeq) endochitinase CH25	Amino sugar and nucleotide sugar metabolism (ko00520);; MAPK signaling pathway - plant (ko04016)	Chitinase class I	Chitinase 10 OS=Oryza sativa subsp. japonica OX=39947 GN=Cht10 PE=2 SV=1	PREDICTED: chitinase 10-like [Gossypium hirsutum]
Gh_D11G260500	SOT15	20.5	25.5	17	22	30.7	28.4	18.1	23	24.5	58.7	51.8	53.9	0.167954	0.36435	normal	0.000308974	1.32544	up	--	--	Molecular Function: sulfotransferase activity (GO:0008146);;	K22312|7.4e-208|ghi:107913693|K22312 hydroxyjasmonate sulfotransferase [EC:2.8.2.39] | (RefSeq) cytosolic sulfotransferase 15-like	--	Sulfotransferase domain	Cytosolic sulfotransferase 15 OS=Arabidopsis thaliana OX=3702 GN=SOT15 PE=1 SV=1	PREDICTED: cytosolic sulfotransferase 15-like [Gossypium hirsutum]
Gh_D13G259600	GLC1	45.1	45.4	44.5	83.3	88	81.5	32.7	32.1	34.1	73.4	72.2	75.6	0.00207584	0.905037	normal	2.55501e-05	1.16131	up	--	--	Molecular Function: hydrolase activity, hydrolyzing O-glycosyl compounds (GO:0004553);; Biological Process: carbohydrate metabolic process (GO:0005975);; Cellular Component: integral component of membrane (GO:0016021);;	K19891|1.5e-84|smo:SELMODRAFT_87871|K19891 glucan endo-1,3-beta-glucosidase 1/2/3 [EC:3.2.1.39] | (RefSeq) hypothetical protein	Starch and sucrose metabolism (ko00500)	Glycosyl hydrolases family 17	Glucan endo-1,3-beta-glucosidase OS=Triticum aestivum OX=4565 GN=GLC1 PE=2 SV=1	hypothetical protein ES332_D13G278400v1 [Gossypium tomentosum]
Gh_A01G025300	HOP2	53.9	63.3	52.8	118.2	108.5	113.4	145	148.9	147.4	177.3	152.6	174.2	0.000238455	1.00042	up	0.111594	0.19195	normal	--	--	--	K09553|4.6e-18|bdi:100846471|K09553 stress-induced-phosphoprotein 1 | (RefSeq) hsp70-Hsp90 organizing protein	--	Tetratricopeptide repeat	Hsp70-Hsp90 organizing protein OS=Triticum aestivum OX=4565 GN=HOP PE=1 SV=1	hypothetical protein ES319_A01G025000v1 [Gossypium barbadense]
Gh_A01G044000	RHM1	76	68.4	63.7	151.2	148.5	155.7	85.7	94	94.5	121	130.1	136.3	0.000174367	1.12986	up	0.00363978	0.498595	normal	[M]	Cell wall/membrane/envelope biogenesis	Molecular Function: dTDP-glucose 4,6-dehydratase activity (GO:0008460);; Biological Process: UDP-rhamnose biosynthetic process (GO:0010253);; Molecular Function: UDP-L-rhamnose synthase activity (GO:0010280);; Biological Process: auxin efflux (GO:0010315);; Molecular Function: UDP-glucose 4,6-dehydratase activity (GO:0050377);; Biological Process: flavonol biosynthetic process (GO:0051555);;	K12450|0.0e+00|ghi:107933917|K12450 UDP-glucose 4,6-dehydratase [EC:4.2.1.76] | (RefSeq) trifunctional UDP-glucose 4,6-dehydratase/UDP-4-keto-6-deoxy-D-glucose 3,5-epimerase/UDP-4-keto-L-rhamnose-reductase RHM1	Amino sugar and nucleotide sugar metabolism (ko00520)	GDP-mannose 4,6 dehydratase	Trifunctional UDP-glucose 4,6-dehydratase/UDP-4-keto-6-deoxy-D-glucose 3,5-epimerase/UDP-4-keto-L-rhamnose-reductase RHM1 OS=Arabidopsis thaliana OX=3702 GN=RHM1 PE=1 SV=1	PREDICTED: trifunctional UDP-glucose 4,6-dehydratase/UDP-4-keto-6-deoxy-D-glucose 3,5-epimerase/UDP-4-keto-L-rhamnose-reductase RHM1 [Gossypium hirsutum]
Gh_A01G057800	NCL	43.6	42.8	37.9	102.2	105	101.8	162.5	160.7	165.5	170.3	165.3	171.5	5.43923e-05	1.31378	up	0.0653095	0.0533212	normal	--	--	Molecular Function: calcium ion binding (GO:0005509);; Cellular Component: integral component of membrane (GO:0016021);; Biological Process: transmembrane transport (GO:0055085);;	--	--	Sodium/calcium exchanger protein	Sodium/calcium exchanger NCL OS=Arabidopsis thaliana OX=3702 GN=NCL PE=2 SV=1	hypothetical protein ES319_A01G058600v1 [Gossypium barbadense]
Gh_A01G148700	RPS14C	43.7	45.2	41.8	89.2	88.4	88.2	173.3	177.5	176.1	184.9	178	184.8	0.000161867	1.02408	up	0.0736099	0.0558567	normal	[J]	Translation, ribosomal structure and biogenesis	Biological Process: ribosomal small subunit assembly (GO:0000028);; Biological Process: maturation of SSU-rRNA from tricistronic rRNA transcript (SSU-rRNA, 5.8S rRNA, LSU-rRNA) (GO:0000462);; Molecular Function: structural constituent of ribosome (GO:0003735);; Cellular Component: ribosome (GO:0005840);; Biological Process: translation (GO:0006412);; Molecular Function: mRNA 5'-UTR binding (GO:00…	K02955|3.7e-79|gab:108465943|K02955 small subunit ribosomal protein S14e | (RefSeq) 40S ribosomal protein S14-3	Ribosome (ko03010)	Ribosomal protein S11	40S ribosomal protein S14-3 OS=Arabidopsis thaliana OX=3702 GN=RPS14C PE=2 SV=2	hypothetical protein GOBAR_AA26900 [Gossypium barbadense]
Gh_A01G152700	psbB	49.4	56	50.5	205.7	200.5	208.2	68.7	75.7	70.5	49.3	45.3	44.5	1.07549e-06	1.97856	up	0.00099616	-0.627543	normal	--	--	Cellular Component: photosystem (GO:0009521);; Biological Process: photosynthetic electron transport chain (GO:0009767);; Cellular Component: integral component of membrane (GO:0016021);; Molecular Function: chlorophyll binding (GO:0016168);; Biological Process: protein-chromophore linkage (GO:0018298);;	K02704|1.0e-82|gab:108484776|K02704 photosystem II CP47 chlorophyll apoprotein | (RefSeq) photosystem II CP47 reaction center protein	Photosynthesis (ko00195)	Photosystem II protein	Photosystem II CP47 reaction center protein OS=Gossypium hirsutum OX=3635 GN=psbB PE=3 SV=1	hypothetical protein E1A91_A01G151600v1, partial [Gossypium mustelinum]
Gh_A01G202300	BCAT7	34.6	34.1	34.2	78.2	83.9	77.6	49.4	52.7	53	69.6	67.2	66	0.00183574	1.21999	up	0.000548835	0.386859	normal	[EH]	Amino acid transport and metabolism;; Coenzyme transport and metabolism	Biological Process: branched-chain amino acid biosynthetic process (GO:0009082);; Molecular Function: L-leucine transaminase activity (GO:0052654);; Molecular Function: L-valine transaminase activity (GO:0052655);; Molecular Function: L-isoleucine transaminase activity (GO:0052656);;	K00826|1.2e-194|gab:108466951|K00826 branched-chain amino acid aminotransferase [EC:2.6.1.42] | (RefSeq) branched-chain-amino-acid aminotransferase 6-like isoform X1	Cysteine and methionine metabolism (ko00270);; Valine, leucine and isoleucine degradation (ko00280);; Valine, leucine and isoleucine biosynthesis (ko00290);; Pantothenate and CoA biosynthesis (ko00770);; Glucosinolate biosynthesis (ko00966);; 2-Oxocarboxylic acid metabolism (ko01210);; Biosynthesis of amino acids (ko01230)	Amino-transferase class IV	Putative branched-chain-amino-acid aminotransferase 7 OS=Arabidopsis thaliana OX=3702 GN=BCAT7 PE=5 SV=1	hypothetical protein ES319_A01G191300v1 [Gossypium barbadense]
Gh_A01G244300	GSTL1	38.6	38.1	35.6	103.3	98.9	99.4	139.6	144	150.9	132.3	122	121.2	1.11418e-05	1.42528	up	0.0156998	-0.210543	normal	[O]	Posttranslational modification, protein turnover, chaperones	Molecular Function: glutathione transferase activity (GO:0004364);; Cellular Component: cytoplasm (GO:0005737);;	K00799|1.6e-132|ghi:107957970|K00799 glutathione S-transferase [EC:2.5.1.18] | (RefSeq) glutathione S-transferase L3-like	Glutathione metabolism (ko00480)	Glutathione S-transferase, N-terminal domain	Glutathione S-transferase L1 OS=Arabidopsis thaliana OX=3702 GN=GSTL1 PE=2 SV=1	hypothetical protein ES319_A01G230900v1 [Gossypium barbadense]
Gh_A01G257400	RPS4	46.2	49.7	44	98.2	102.3	101	106.4	105.9	105.5	160.1	160.9	164	2.68212e-05	1.10776	up	0.000261501	0.609866	normal	[J]	Translation, ribosomal structure and biogenesis	Molecular Function: structural constituent of ribosome (GO:0003735);; Cellular Component: ribosome (GO:0005840);; Biological Process: translation (GO:0006412);; Molecular Function: rRNA binding (GO:0019843);;	K02987|1.0e-148|ghi:107958081|K02987 small subunit ribosomal protein S4e | (RefSeq) 40S ribosomal protein S4-like	Ribosome (ko03010)	Ribosomal family S4e	40S ribosomal protein S4 OS=Gossypium hirsutum OX=3635 GN=RPS4 PE=2 SV=1	PREDICTED: 40S ribosomal protein S4-like [Gossypium hirsutum]
Gh_A02G047100	RPL14B	37.8	37.3	34.3	72.2	74.1	73.1	92.5	92.3	93.5	129.9	132.6	132.8	9.27784e-05	1.00395	up	0.000110645	0.506307	normal	--	--	Molecular Function: RNA binding (GO:0003723);; Molecular Function: structural constituent of ribosome (GO:0003735);; Cellular Component: ribosome (GO:0005840);; Biological Process: translation (GO:0006412);;	K02875|2.9e-67|gab:108476062|K02875 large subunit ribosomal protein L14e | (RefSeq) 60S ribosomal protein L14-1-like	Ribosome (ko03010)	Ribosomal protein L14	60S ribosomal protein L14-2 OS=Arabidopsis thaliana OX=3702 GN=RPL14B PE=1 SV=1	PREDICTED: 60S ribosomal protein L14-1-like [Gossypium raimondii]
Gh_A02G136500	Gh_A02G136500	92.3	93.5	90.7	217.5	226.1	224.5	34.4	35.2	33.5	34.5	37.5	36.9	0.000137982	1.27278	up	0.158097	0.0789596	normal	--	--	--	K03097|2.7e-14|aip:107632886|K03097 casein kinase II subunit alpha [EC:2.7.11.1] | (RefSeq) casein kinase II subunit alpha-like isoform X3	Ribosome biogenesis in eukaryotes (ko03008);; Circadian rhythm - plant (ko04712)	Protein of unknown function (DUF642)	--	PREDICTED: uncharacterized protein LOC107934018 [Gossypium hirsutum]
Gh_A02G165300	RABD2A	23	25.2	18.9	112.4	110.3	116.2	169.5	174.8	156.5	185	185.2	185.6	3.78026e-06	2.33647	up	0.0776536	0.150331	normal	--	--	Molecular Function: GTPase activity (GO:0003924);; Molecular Function: GTP binding (GO:0005525);; Molecular Function: transferase activity, transferring glycosyl groups (GO:0016757);;	K07874|1.1e-104|gab:108466249|K07874 Ras-related protein Rab-1A | (RefSeq) ras-related protein RABD2a-like	--	Ras family	Ras-related protein RABD2a OS=Arabidopsis thaliana OX=3702 GN=RABD2A PE=1 SV=3	PREDICTED: ras-related protein RABD2a-like [Gossypium arboreum]
Gh_A02G186000	DUS1L	26	27.5	25.8	61.7	67.4	58.6	104	106.4	106	129.6	118.6	122.9	0.00375882	1.24304	up	0.0245596	0.230058	normal	[J]	Translation, ribosomal structure and biogenesis	Molecular Function: tRNA dihydrouridine synthase activity (GO:0017150);; Molecular Function: flavin adenine dinucleotide binding (GO:0050660);;	K05542|3.8e-265|ghi:107931692|K05542 tRNA-dihydrouridine synthase 1 [EC:1.3.1.88] | (RefSeq) tRNA-dihydrouridine(16/17) synthase [NAD(P)(+)]-like	--	Dihydrouridine synthase (Dus)	--	PREDICTED: tRNA-dihydrouridine(16/17) synthase [NAD(P)(+)]-like [Gossypium hirsutum]
Gh_A02G209400	WOX13	41.7	49.2	40.2	114.5	104.1	114.7	69.2	72	76.4	72.8	71.5	71.1	0.000155632	1.34615	up	0.763201	-0.0146603	normal	--	--	Molecular Function: DNA binding (GO:0003677);; Cellular Component: nucleus (GO:0005634);;	--	--	Homeodomain	WUSCHEL-related homeobox 13 OS=Arabidopsis thaliana OX=3702 GN=WOX13 PE=2 SV=1	PREDICTED: WUSCHEL-related homeobox 13-like [Gossypium hirsutum]
Gh_A03G029000	TIC32	41	40.3	33.2	130.1	130.7	120.7	131.6	132.3	133.5	166.8	165	167.8	4.32619e-05	1.73634	up	1.42211e-05	0.330182	normal	[IQR]	Lipid transport and metabolism;; Secondary metabolites biosynthesis, transport and catabolism;; General function prediction only	Molecular Function: molecular_function (GO:0003674);; Molecular Function: catalytic activity (GO:0003824);; Cellular Component: cellular_component (GO:0005575);; Cellular Component: intracellular (GO:0005622);; Cellular Component: cell (GO:0005623);; Cellular Component: cytoplasm (GO:0005737);; Cellular Component: plasma membrane (GO:0005886);; Biological Process: biological_process (GO:0008150);…	K19329|7.5e-175|ghi:107963793|K19329 WW domain-containing oxidoreductase | (RefSeq) short-chain dehydrogenase TIC 32, chloroplastic-like isoform X1	--	short chain dehydrogenase	Short-chain dehydrogenase TIC 32, chloroplastic OS=Arabidopsis thaliana OX=3702 GN=TIC32 PE=2 SV=1	PREDICTED: short-chain dehydrogenase TIC 32, chloroplastic-like isoform X2 [Gossypium hirsutum]
Gh_A03G042200	ABCF1	49.3	54.2	50.5	143.8	144	142.5	61.5	60.3	62	114	106.6	112.1	7.2617e-05	1.48241	up	0.00127726	0.856085	normal	[R]	General function prediction only	Molecular Function: ATP binding (GO:0005524);; Molecular Function: ATPase activity (GO:0016887);;	K06185|0.0e+00|ghi:107963909|K06185 ATP-binding cassette, subfamily F, member 2 | (RefSeq) ABC transporter F family member 1-like	--	ABC transporter	ABC transporter F family member 1 OS=Arabidopsis thaliana OX=3702 GN=ABCF1 PE=2 SV=1	PREDICTED: ABC transporter F family member 1-like [Gossypium hirsutum]
Gh_A03G120800	EXPA15	66.8	69.8	70.9	170.3	166.4	175.8	90.9	88.9	90.2	57.6	56.9	57.7	0.000101019	1.30444	up	3.95618e-05	-0.648874	normal	--	--	Cellular Component: extracellular region (GO:0005576);; Cellular Component: cell wall (GO:0005618);; Biological Process: plant-type cell wall organization (GO:0009664);; Cellular Component: membrane (GO:0016020);;	K20628|1.9e-125|rcu:8263413|K20628 expansin | (RefSeq) expansin-A15	--	Expansin C-terminal domain	Expansin-A15 OS=Arabidopsis thaliana OX=3702 GN=EXPA15 PE=2 SV=2	PREDICTED: expansin-A15-like [Gossypium hirsutum]
Gh_A04G086200	OMR1	79.7	80.6	77.6	159.6	163.4	157.5	81.3	81.7	85.4	111.8	112.7	113.7	3.1309e-05	1.01418	up	0.000459467	0.445211	normal	[E]	Amino acid transport and metabolism	Molecular Function: L-threonine ammonia-lyase activity (GO:0004794);; Biological Process: threonine metabolic process (GO:0006566);; Biological Process: threonine catabolic process (GO:0006567);; Biological Process: isoleucine biosynthetic process (GO:0009097);; Molecular Function: pyridoxal phosphate binding (GO:0030170);;	K01754|0.0e+00|ghi:107948127|K01754 threonine dehydratase [EC:4.3.1.19] | (RefSeq) LOW QUALITY PROTEIN: threonine dehydratase biosynthetic, chloroplastic-like	Glycine, serine and threonine metabolism (ko00260);; Valine, leucine and isoleucine biosynthesis (ko00290);; Carbon metabolism (ko01200);; Biosynthesis of amino acids (ko01230)	Pyridoxal-phosphate dependent enzyme	Threonine dehydratase biosynthetic, chloroplastic OS=Arabidopsis thaliana OX=3702 GN=OMR1 PE=1 SV=1	PREDICTED: LOW QUALITY PROTEIN: threonine dehydratase biosynthetic, chloroplastic-like [Gossypium hirsutum]
Gh_A04G129500	HEMC	70.8	66.2	64.7	185.7	192.5	180.4	114.1	133.4	123.9	77.8	70	77.6	7.64195e-05	1.4696	up	0.00524946	-0.720486	normal	[H]	Coenzyme transport and metabolism	Molecular Function: hydroxymethylbilane synthase activity (GO:0004418);; Biological Process: peptidyl-pyrromethane cofactor linkage (GO:0018160);; Biological Process: tetrapyrrole biosynthetic process (GO:0033014);;	K01749|2.6e-187|gab:108458374|K01749 hydroxymethylbilane synthase [EC:2.5.1.61] | (RefSeq) porphobilinogen deaminase, chloroplastic-like	Porphyrin and chlorophyll metabolism (ko00860)	Porphobilinogen deaminase, dipyromethane cofactor binding domain	Porphobilinogen deaminase, chloroplastic OS=Pisum sativum OX=3888 GN=HEMC PE=1 SV=1	hypothetical protein ES319_A04G130700v1 [Gossypium barbadense]
Gh_A04G147200	SHM6	50.3	51.6	50.4	219.6	215	223	27	28	27.1	39.6	38.1	37.7	0.00012261	2.11029	up	0.000372288	0.491189	normal	[E]	Amino acid transport and metabolism	Molecular Function: glycine hydroxymethyltransferase activity (GO:0004372);; Biological Process: glycine biosynthetic process from serine (GO:0019264);; Molecular Function: pyridoxal phosphate binding (GO:0030170);; Biological Process: tetrahydrofolate interconversion (GO:0035999);;	K00600|0.0e+00|gab:108464541|K00600 glycine hydroxymethyltransferase [EC:2.1.2.1] | (RefSeq) serine hydroxymethyltransferase 6-like	Glycine, serine and threonine metabolism (ko00260);; Cyanoamino acid metabolism (ko00460);; Glyoxylate and dicarboxylate metabolism (ko00630);; One carbon pool by folate (ko00670);; Carbon metabolism (ko01200);; Biosynthesis of amino acids (ko01230)	Serine hydroxymethyltransferase	Serine hydroxymethyltransferase 7 OS=Arabidopsis thaliana OX=3702 GN=SHM7 PE=2 SV=1	hypothetical protein ES319_A04G146600v1 [Gossypium barbadense]
Gh_A04G155100	PAP4	62.4	63.9	64.8	127.4	133.2	132.6	86.8	85.6	82	75.7	70.4	73.8	0.000175267	1.04094	up	0.00565909	-0.210251	normal	--	--	Cellular Component: cellular_component (GO:0005575);; Cellular Component: intracellular (GO:0005622);; Cellular Component: cell (GO:0005623);; Cellular Component: cytoplasm (GO:0005737);; Cellular Component: chloroplast (GO:0009507);; Cellular Component: plastid stroma (GO:0009532);; Cellular Component: chloroplast thylakoid (GO:0009534);; Cellular Component: chloroplast thylakoid membrane (GO:00…	--	--	PAP_fibrillin	Probable plastid-lipid-associated protein 4, chloroplastic OS=Arabidopsis thaliana OX=3702 GN=PAP4 PE=1 SV=1	PREDICTED: probable plastid-lipid-associated protein 4, chloroplastic [Gossypium hirsutum]
Gh_A04G169600	UGT89A2	62.6	68.6	68.2	174.7	178.3	169.5	68.3	72.7	65.8	124.3	125.4	123.6	9.11793e-06	1.38977	up	0.000701514	0.852099	normal	--	--	Molecular Function: UDP-glycosyltransferase activity (GO:0008194);;	K23260|8.8e-71|peq:110036322|K23260 scopoletin glucosyltransferase [EC:2.4.1.128] | (RefSeq) scopoletin glucosyltransferase-like	Phenylpropanoid biosynthesis (ko00940)	UDP-glucoronosyl and UDP-glucosyl transferase	UDP-glycosyltransferase 89A2 OS=Arabidopsis thaliana OX=3702 GN=UGT89A2 PE=2 SV=1	hypothetical protein ES319_A04G173500v1 [Gossypium barbadense]
Gh_A05G129900	PSAF	82	85.3	83.4	173.6	179.1	177.2	70.2	70.3	69	55.3	56.6	53.4	8.52706e-06	1.07976	up	0.00107096	-0.341864	normal	--	--	Cellular Component: photosystem I reaction center (GO:0009538);; Biological Process: photosynthesis (GO:0015979);; Cellular Component: integral component of membrane (GO:0016021);;	K02694|9.9e-121|gab:108450651|K02694 photosystem I subunit III | (RefSeq) photosystem I reaction center subunit III, chloroplastic-like	Photosynthesis (ko00195)	Photosystem I reaction centre subunit III	Photosystem I reaction center subunit III, chloroplastic OS=Arabidopsis thaliana OX=3702 GN=PSAF PE=1 SV=1	PREDICTED: photosystem I reaction center subunit III, chloroplastic-like [Gossypium hirsutum]
Gh_A05G192300	VEP1	121.2	110.8	115.4	245.9	244.6	236.8	14.4	17	20.6	21.8	22.8	23.3	7.00685e-06	1.06595	up	0.0907699	0.3849	normal	[M]	Cell wall/membrane/envelope biogenesis	--	K22419|7.5e-225|ghi:107958171|K22419 Delta4-3-oxosteroid 5beta-reductase [EC:1.3.1.3] | (RefSeq) 3-oxo-Delta(4,5)-steroid 5-beta-reductase-like	--	--	3-oxo-Delta(4,5)-steroid 5-beta-reductase OS=Arabidopsis thaliana OX=3702 GN=VEP1 PE=1 SV=1	hypothetical protein ES332_A05G225100v1 [Gossypium tomentosum]
Gh_A05G197900	BCAT2	14	15.1	10.8	29.1	24.1	31.4	16.1	14.2	12.3	17.9	20.4	21.5	0.00747103	1.08427	up	0.0199821	0.489292	normal	[EH]	Amino acid transport and metabolism;; Coenzyme transport and metabolism	Molecular Function: branched-chain-amino-acid transaminase activity (GO:0004084);; Biological Process: branched-chain amino acid biosynthetic process (GO:0009082);; Molecular Function: L-leucine transaminase activity (GO:0052654);; Molecular Function: L-valine transaminase activity (GO:0052655);; Molecular Function: L-isoleucine transaminase activity (GO:0052656);;	K00826|5.2e-184|gab:108450202|K00826 branched-chain amino acid aminotransferase [EC:2.6.1.42] | (RefSeq) branched-chain-amino-acid aminotransferase 2, chloroplastic-like	Cysteine and methionine metabolism (ko00270);; Valine, leucine and isoleucine degradation (ko00280);; Valine, leucine and isoleucine biosynthesis (ko00290);; Pantothenate and CoA biosynthesis (ko00770);; Glucosinolate biosynthesis (ko00966);; 2-Oxocarboxylic acid metabolism (ko01210);; Biosynthesis of amino acids (ko01230)	Amino-transferase class IV	Branched-chain-amino-acid aminotransferase 2, chloroplastic OS=Arabidopsis thaliana OX=3702 GN=BCAT2 PE=1 SV=1	PREDICTED: branched-chain-amino-acid aminotransferase 2, chloroplastic-like [Gossypium hirsutum]
Gh_A05G265900	RPS26A	38	41.7	35	115.9	107.5	113.7	128.1	123.8	121.9	197.6	196.7	198.4	3.32289e-05	1.55531	up	0.000291262	0.665035	normal	[J]	Translation, ribosomal structure and biogenesis	Molecular Function: structural constituent of ribosome (GO:0003735);; Cellular Component: ribosome (GO:0005840);; Biological Process: translation (GO:0006412);;	K02976|2.2e-69|gab:108453756|K02976 small subunit ribosomal protein S26e | (RefSeq) 40S ribosomal protein S26-3	Ribosome (ko03010)	Ribosomal protein S26e	40S ribosomal protein S26-3 OS=Arabidopsis thaliana OX=3702 GN=RPS26C PE=2 SV=1	PREDICTED: 40S ribosomal protein S26-3 [Gossypium raimondii]
Gh_A05G293400	psbH	80.4	79.4	79.8	154.8	168.4	165.3	101.2	99.2	93.4	57	60.6	60.4	0.00235056	1.02773	up	0.000752203	-0.722957	normal	--	--	Cellular Component: photosystem II (GO:0009523);; Biological Process: photosynthesis (GO:0015979);; Cellular Component: integral component of membrane (GO:0016021);; Molecular Function: phosphate ion binding (GO:0042301);; Biological Process: protein stabilization (GO:0050821);;	K02709|3.2e-28|gab:11540245|K02709 photosystem II PsbH protein | (RefSeq) psbH, GoarCp051; photosystem II protein H	Photosynthesis (ko00195)	Photosystem II 10 kDa phosphoprotein	Photosystem II reaction center protein H OS=Gossypium barbadense OX=3634 GN=psbH PE=3 SV=1	hypothetical protein ES319_A05G316600v1 [Gossypium barbadense]
Gh_A05G411000	RPL10	43.1	47.8	36.7	118	123.6	116	125.1	121.5	129.4	177	167.6	189.6	8.88015e-05	1.48672	up	0.00811401	0.506647	normal	[J]	Translation, ribosomal structure and biogenesis	Molecular Function: structural constituent of ribosome (GO:0003735);; Cellular Component: ribosome (GO:0005840);; Biological Process: translation (GO:0006412);;	K02866|4.1e-127|gab:108457700|K02866 large subunit ribosomal protein L10e | (RefSeq) 60S ribosomal protein L10-like	Ribosome (ko03010)	Ribosomal protein L16p/L10e	60S ribosomal protein L10 OS=Vitis riparia OX=96939 GN=RPL10 PE=2 SV=1	PREDICTED: 60S ribosomal protein L10-like [Gossypium arboreum]
Gh_A06G085500	obg	49	45.8	44.2	166.5	161.9	160	97.7	94.5	99	122.2	109.4	113.9	2.75302e-06	1.81298	up	0.0291683	0.246675	normal	--	--	Molecular Function: molecular_function (GO:0003674);; Molecular Function: nucleic acid binding (GO:0003676);; Molecular Function: RNA binding (GO:0003723);; Molecular Function: catalytic activity (GO:0003824);; Molecular Function: nuclease activity (GO:0004518);; Molecular Function: endonuclease activity (GO:0004519);; Molecular Function: binding (GO:0005488);; Cellular Component: cellular_compon…	K13519|1.7e-23|adu:107489062|K13519 lysophospholipid acyltransferase [EC:2.3.1.51 2.3.1.23 2.3.1.-] | (RefSeq) lysophospholipid acyltransferase 1-like	Glycerolipid metabolism (ko00561);; Glycerophospholipid metabolism (ko00564);; Ether lipid metabolism (ko00565)	gag-polypeptide of LTR copia-type	--	PREDICTED: uncharacterized protein LOC107952187 [Gossypium hirsutum]
Gh_A06G107500	v1g169424	62.6	65	64.8	127.4	133.4	124.5	121.6	123.1	119.4	157.6	162.4	167.1	0.000777054	1.00187	up	0.0016362	0.419883	normal	--	--	Biological Process: formation of cytoplasmic translation initiation complex (GO:0001732);; Molecular Function: translation initiation factor activity (GO:0003743);; Cellular Component: eukaryotic translation initiation factor 3 complex (GO:0005852);; Biological Process: translational initiation (GO:0006413);; Cellular Component: eukaryotic 43S preinitiation complex (GO:0016282);; Cellular Compone…	K15029|2.7e-307|ghi:107896412|K15029 translation initiation factor 3 subunit L | (RefSeq) eukaryotic translation initiation factor 3 subunit L-like	--	RNA polymerase I-associated factor PAF67	--	PREDICTED: eukaryotic translation initiation factor 3 subunit L-like [Gossypium hirsutum]
Gh_A06G141600	TAX10	57.4	56.5	48.3	133.7	129.4	124.4	90.2	94.6	99.5	178.7	181	186.1	4.6977e-05	1.25642	up	2.08214e-05	0.940958	normal	--	--	Molecular Function: N-acyltransferase activity (GO:0016410);;	K20240|8.1e-66|cam:101506221|K20240 spermidine dicoumaroyl transferase [EC:2.3.1.249] | (RefSeq) spermidine coumaroyl CoA acyltransferase-like	--	Transferase family	Omega-hydroxypalmitate O-feruloyl transferase OS=Arabidopsis thaliana OX=3702 GN=HHT1 PE=1 SV=1	PREDICTED: 3'-N-debenzoyl-2'-deoxytaxol N-benzoyltransferase-like [Gossypium hirsutum]
Gh_A06G153100	AHRI	46.9	46.3	45.3	140	139.1	137.1	94.2	92	86	154.6	160.5	159.2	1.8605e-06	1.58739	up	4.88019e-05	0.801133	normal	[EH]	Amino acid transport and metabolism;; Coenzyme transport and metabolism	Molecular Function: ketol-acid reductoisomerase activity (GO:0004455);; Biological Process: isoleucine biosynthetic process (GO:0009097);; Biological Process: valine biosynthetic process (GO:0009099);; Molecular Function: metal ion binding (GO:0046872);;	K00053|0.0e+00|gab:108486434|K00053 ketol-acid reductoisomerase [EC:1.1.1.86] | (RefSeq) ketol-acid reductoisomerase, chloroplastic-like	Valine, leucine and isoleucine biosynthesis (ko00290);; Pantothenate and CoA biosynthesis (ko00770);; 2-Oxocarboxylic acid metabolism (ko01210);; Biosynthesis of amino acids (ko01230)	Acetohydroxy acid isomeroreductase, catalytic domain	Ketol-acid reductoisomerase, chloroplastic OS=Spinacia oleracea OX=3562 GN=AHRI PE=1 SV=1	hypothetical protein ES288_A06G159700v1 [Gossypium darwinii]
Gh_A06G216900	Gh_A06G216900	74.6	87.3	80.7	176.9	168.9	174.7	61	62.6	68.8	64.7	65.4	60.9	9.19521e-05	1.10132	up	0.875717	-0.0105362	normal	--	--	--	K03097|3.4e-09|aip:107623262|K03097 casein kinase II subunit alpha [EC:2.7.11.1] | (RefSeq) casein kinase II subunit alpha-like isoform X2	Ribosome biogenesis in eukaryotes (ko03008);; Circadian rhythm - plant (ko04712)	Protein of unknown function (DUF642)	--	PREDICTED: uncharacterized protein LOC107937391 [Gossypium hirsutum]
Gh_A07G137400	BXL2	68.1	70.9	69.4	168.4	174.1	169.2	54.9	52.3	59.1	68.7	60.2	71.7	3.0258e-05	1.29594	up	0.0590762	0.270533	normal	[G]	Carbohydrate transport and metabolism	Molecular Function: hydrolase activity, hydrolyzing O-glycosyl compounds (GO:0004553);; Molecular Function: xylan 1,4-beta-xylosidase activity (GO:0009044);; Cellular Component: plant-type cell wall (GO:0009505);; Biological Process: arabinan catabolic process (GO:0031222);; Biological Process: xylan catabolic process (GO:0045493);; Molecular Function: alpha-L-arabinofuranosidase activity (GO:004…	K15920|9.1e-270|pper:18789349|K15920 xylan 1,4-beta-xylosidase [EC:3.2.1.37] | (RefSeq) beta-xylosidase/alpha-L-arabinofuranosidase 2	Amino sugar and nucleotide sugar metabolism (ko00520)	Glycosyl hydrolase family 3 C-terminal domain	Probable beta-D-xylosidase 2 OS=Arabidopsis thaliana OX=3702 GN=BXL2 PE=2 SV=1	PREDICTED: probable beta-D-xylosidase 2 [Gossypium hirsutum]
Gh_A07G147900	DRP1B	71.9	58.2	74.5	151.7	152.4	170	93.5	90.2	95.1	93.3	99.5	100.9	0.000384502	1.21239	up	0.158842	0.0751127	normal	--	--	Molecular Function: GTPase activity (GO:0003924);; Molecular Function: GTP binding (GO:0005525);;	K17065|5.1e-95|gsl:Gasu_23230|K17065 dynamin 1-like protein [EC:3.6.5.5] | (RefSeq) dynamin GTPase	--	Dynamin central region	Dynamin-related protein 1B OS=Arabidopsis thaliana OX=3702 GN=DRP1B PE=1 SV=1	PREDICTED: dynamin-related protein 1B isoform X1 [Gossypium arboreum]
Gh_A07G254600	SOX	68	67.3	66.9	144.6	147.3	148.2	63.9	62.2	65.5	78.7	73.3	73.3	5.8398e-05	1.12205	up	0.0113412	0.23375	normal	[C]	Energy production and conversion	Molecular Function: oxidoreductase activity (GO:0016491);; Molecular Function: molybdenum ion binding (GO:0030151);;	K00387|5.4e-231|gab:108452418|K00387 sulfite oxidase [EC:1.8.3.1] | (RefSeq) sulfite oxidase-like isoform X1	Sulfur metabolism (ko00920)	Oxidoreductase molybdopterin binding domain	Sulfite oxidase OS=Arabidopsis thaliana OX=3702 GN=SOX PE=1 SV=1	hypothetical protein E1A91_A07G255800v1 [Gossypium mustelinum]
Gh_A08G274100	PL10B	50.3	52.8	49.5	132.7	139.4	139.5	81.6	85.2	84	117.8	111.9	118	9.88762e-05	1.43149	up	0.000697722	0.471306	normal	[L]	Replication, recombination and repair	Molecular Function: RNA binding (GO:0003723);; Molecular Function: RNA helicase activity (GO:0003724);; Molecular Function: ATP binding (GO:0005524);; Cellular Component: nucleus (GO:0005634);; Cellular Component: P granule (GO:0043186);;	K11594|0.0e+00|ghi:107909218|K11594 ATP-dependent RNA helicase DDX3X [EC:3.6.4.13] | (RefSeq) DEAD-box ATP-dependent RNA helicase 52C-like	--	DEAD/DEAH box helicase	DEAD-box ATP-dependent RNA helicase 52B OS=Oryza sativa subsp. japonica OX=39947 GN=PL10B PE=2 SV=1	PREDICTED: DEAD-box ATP-dependent RNA helicase 52C-like [Gossypium hirsutum]
Gh_A09G132800	RBCX2	48.6	49.5	45.8	132.8	142.2	132.3	137.5	126.9	134.4	141.1	133.7	142.7	0.000455483	1.50103	up	0.212463	0.0661108	normal	--	--	Molecular Function: molecular_function (GO:0003674);; Molecular Function: binding (GO:0005488);; Molecular Function: protein binding (GO:0005515);; Cellular Component: cellular_component (GO:0005575);; Cellular Component: intracellular (GO:0005622);; Cellular Component: cell (GO:0005623);; Cellular Component: cytoplasm (GO:0005737);; Biological Process: protein folding (GO:0006457);; Biological P…	--	--	RbcX protein	Chaperonin-like RbcX protein 2, chloroplastic OS=Arabidopsis thaliana OX=3702 GN=RBCX2 PE=1 SV=1	PREDICTED: uncharacterized protein LOC107889334 [Gossypium hirsutum]
Gh_A09G148800	rbcL	61.4	63.5	60.2	133.3	140.4	138.1	57.6	56.9	58.2	85.3	85.7	86.9	0.000101095	1.15364	up	2.35215e-06	0.578544	normal	[G]	Carbohydrate transport and metabolism	Molecular Function: magnesium ion binding (GO:0000287);; Molecular Function: monooxygenase activity (GO:0004497);; Cellular Component: chloroplast (GO:0009507);; Biological Process: photorespiration (GO:0009853);; Molecular Function: ribulose-bisphosphate carboxylase activity (GO:0016984);; Biological Process: reductive pentose-phosphate cycle (GO:0019253);;	K01601|6.5e-143|gab:11540297|K01601 ribulose-bisphosphate carboxylase large chain [EC:4.1.1.39] | (RefSeq) rbcL, GoarCp029; ribulose-1,5-bisphosphate carboxylase/oxygenase large subunit	Glyoxylate and dicarboxylate metabolism (ko00630);; Carbon fixation in photosynthetic organisms (ko00710);; Carbon metabolism (ko01200)	Ribulose bisphosphate carboxylase large chain, catalytic domain	Ribulose bisphosphate carboxylase large chain OS=Gossypium barbadense OX=3634 GN=rbcL PE=3 SV=1	RecName: Full=Ribulose bisphosphate carboxylase large chain; Short=RuBisCO large subunit; Flags: Precursor [Gossypium hirsutum]
Gh_A09G152600	SYP121	62.1	79.1	60.7	132.6	153.6	140.5	115	134.9	110.4	110.1	88.7	88.2	0.000924151	1.07958	up	0.0791115	-0.328148	normal	--	--	Molecular Function: SNAP receptor activity (GO:0005484);; Biological Process: intracellular protein transport (GO:0006886);; Cellular Component: integral component of membrane (GO:0016021);; Biological Process: vesicle-mediated transport (GO:0016192);;	K08486|4.8e-156|ghi:107889449|K08486 syntaxin 1B/2/3 | (RefSeq) syntaxin-121-like	SNARE interactions in vesicular transport (ko04130)	Syntaxin	Syntaxin-121 OS=Arabidopsis thaliana OX=3702 GN=SYP121 PE=1 SV=1	hypothetical protein ES319_A09G141500v1 [Gossypium barbadense]
Gh_A09G225900	SHM4	70	70	66.7	145	147.2	146.9	92	93.4	92.8	141.4	136.1	142.4	3.34505e-06	1.08701	up	0.0011622	0.593923	normal	[E]	Amino acid transport and metabolism	Molecular Function: glycine hydroxymethyltransferase activity (GO:0004372);; Molecular Function: methyltransferase activity (GO:0008168);; Biological Process: glycine biosynthetic process from serine (GO:0019264);; Molecular Function: pyridoxal phosphate binding (GO:0030170);; Biological Process: methylation (GO:0032259);; Biological Process: tetrahydrofolate interconversion (GO:0035999);;	K00600|1.9e-214|gab:108456985|K00600 glycine hydroxymethyltransferase [EC:2.1.2.1] | (RefSeq) serine hydroxymethyltransferase 4-like	Glycine, serine and threonine metabolism (ko00260);; Cyanoamino acid metabolism (ko00460);; Glyoxylate and dicarboxylate metabolism (ko00630);; One carbon pool by folate (ko00670);; Carbon metabolism (ko01200);; Biosynthesis of amino acids (ko01230)	Serine hydroxymethyltransferase	Serine hydroxymethyltransferase 4 OS=Arabidopsis thaliana OX=3702 GN=SHM4 PE=1 SV=1	PREDICTED: serine hydroxymethyltransferase 4-like [Gossypium arboreum]
Gh_A10G090500	At5g14450	42.9	48.1	39.5	120.5	113.4	116.4	125.1	121.3	126.6	129.6	122	127.7	3.03184e-05	1.42454	up	0.496276	0.0241637	normal	[IR]	Lipid transport and metabolism;; General function prediction only	Molecular Function: hydrolase activity, acting on ester bonds (GO:0016788);;	K01206|1.2e-86|thj:104825554|K01206 alpha-L-fucosidase [EC:3.2.1.51] | (RefSeq) alpha-L-fucosidase 3	Other glycan degradation (ko00511)	GDSL-like Lipase/Acylhydrolase	GDSL esterase/lipase At5g14450 OS=Arabidopsis thaliana OX=3702 GN=At5g14450 PE=2 SV=1	PREDICTED: GDSL esterase/lipase At5g14450-like [Gossypium hirsutum]
Gh_A10G148400	ASP1	81.3	77.9	78.1	186.5	199.7	190	81.2	78	80.8	109.2	113.7	113.3	0.000584395	1.27986	up	0.000115416	0.486285	normal	[E]	Amino acid transport and metabolism	Molecular Function: L-aspartate:2-oxoglutarate aminotransferase activity (GO:0004069);; Biological Process: cellular amino acid metabolic process (GO:0006520);; Biological Process: biosynthetic process (GO:0009058);; Molecular Function: pyridoxal phosphate binding (GO:0030170);;	K14455|6.2e-230|gab:108488684|K14455 aspartate aminotransferase, mitochondrial [EC:2.6.1.1] | (RefSeq) aspartate aminotransferase, mitochondrial-like isoform X1	Arginine biosynthesis (ko00220);; Alanine, aspartate and glutamate metabolism (ko00250);; Cysteine and methionine metabolism (ko00270);; Arginine and proline metabolism (ko00330);; Tyrosine metabolism (ko00350);; Phenylalanine metabolism (ko00360);; Phenylalanine, tyrosine and tryptophan biosynthesis (ko00400);; Carbon fixation in photosynthetic organisms (ko00710);; Isoquinoline alkaloid biosynt…	Aminotransferase class I and II	Aspartate aminotransferase, mitochondrial OS=Arabidopsis thaliana OX=3702 GN=ASP1 PE=1 SV=1	PREDICTED: aspartate aminotransferase, mitochondrial-like isoform X2 [Gossypium hirsutum]
Gh_A10G154100	At2g42690	39.6	51.5	31.9	128.4	138.1	143.7	132.2	146.4	133.7	139.5	138.3	125.4	0.000263719	1.73767	up	0.659092	-0.0321988	normal	[I]	Lipid transport and metabolism	Biological Process: lipid metabolic process (GO:0006629);; Molecular Function: phosphatidylcholine 1-acylhydrolase activity (GO:0008970);;	K16818|1.6e-39|mtr:MTR_7g081620|K16818 phospholipase A1 [EC:3.1.1.32] | (RefSeq) glycerolipase A1	Glycerophospholipid metabolism (ko00564);; alpha-Linolenic acid metabolism (ko00592)	Lipase (class 3)	Phospholipase A1-IIdelta OS=Arabidopsis thaliana OX=3702 GN=At2g42690 PE=1 SV=1	PREDICTED: phospholipase A1-IIdelta-like [Gossypium hirsutum]
Gh_A10G159600	UKL1	70.5	85.6	74.5	159.7	158.9	162.9	101	90.9	100.2	99.3	117.4	102.8	0.00164607	1.06214	up	0.244023	0.129354	normal	[F]	Nucleotide transport and metabolism	Molecular Function: uridine kinase activity (GO:0004849);; Molecular Function: ATP binding (GO:0005524);; Biological Process: nucleoside metabolic process (GO:0009116);; Cellular Component: chloroplast (GO:0009507);; Molecular Function: kinase activity (GO:0016301);; Biological Process: UMP salvage (GO:0044206);; Biological Process: CTP salvage (GO:0044211);;	K00876|4.4e-272|ghi:107896719|K00876 uridine kinase [EC:2.7.1.48] | (RefSeq) uridine kinase-like protein 1, chloroplastic isoform X1	Pyrimidine metabolism (ko00240)	Uracil phosphoribosyltransferase	Uridine kinase-like protein 1, chloroplastic OS=Arabidopsis thaliana OX=3702 GN=UKL1 PE=1 SV=1	PREDICTED: uridine kinase-like protein 1, chloroplastic isoform X1 [Gossypium hirsutum]
Gh_A10G166800	rbcL	49.6	58.3	50.6	126.1	126.3	131.7	68.6	64.7	66.8	118.8	119.8	119.7	6.45146e-05	1.277	up	0.000184343	0.840447	normal	[G]	Carbohydrate transport and metabolism	Molecular Function: magnesium ion binding (GO:0000287);;	K01601|6.2e-109|gab:11540297|K01601 ribulose-bisphosphate carboxylase large chain [EC:4.1.1.39] | (RefSeq) rbcL, GoarCp029; ribulose-1,5-bisphosphate carboxylase/oxygenase large subunit	Glyoxylate and dicarboxylate metabolism (ko00630);; Carbon fixation in photosynthetic organisms (ko00710);; Carbon metabolism (ko01200)	Ribulose bisphosphate carboxylase large chain, catalytic domain	Ribulose bisphosphate carboxylase large chain OS=Gossypium hirsutum OX=3635 GN=rbcL PE=3 SV=2	hypothetical protein ES288_A10G199100v1 [Gossypium darwinii]
Gh_A10G183700	EXPA8	69.4	72.6	67.3	170.5	165.5	176.7	75.4	73.3	73	60.5	64.4	59.4	0.000137656	1.29254	up	0.00559768	-0.266553	normal	--	--	Cellular Component: extracellular region (GO:0005576);; Cellular Component: cell wall (GO:0005618);; Biological Process: plant-type cell wall organization (GO:0009664);; Cellular Component: membrane (GO:0016020);;	K20628|1.1e-139|ghi:107904450|K20628 expansin | (RefSeq) expansin-A8-like	--	Expansin C-terminal domain	Expansin-A8 OS=Arabidopsis thaliana OX=3702 GN=EXPA8 PE=2 SV=1	alpha-expansin [Gossypium hirsutum]
Gh_A11G018900	BIP5	40.9	37.1	37.1	109.8	111.8	109.8	184.2	184.2	167.9	170	179.1	181.4	1.57888e-05	1.52569	up	0.781843	-0.0156875	normal	[O]	Posttranslational modification, protein turnover, chaperones	Molecular Function: ATP binding (GO:0005524);;	K09490|0.0e+00|gra:105801887|K09490 endoplasmic reticulum chaperone BiP [EC:3.6.4.10] | (RefSeq) luminal-binding protein 5-like	Protein export (ko03060);; Protein processing in endoplasmic reticulum (ko04141)	Hsp70 protein	Luminal-binding protein 5 OS=Nicotiana tabacum OX=4097 GN=BIP5 PE=2 SV=1	hypothetical protein ES332_A11G022700v1 [Gossypium tomentosum]
Gh_A11G037500	UPTG2	56.7	57.8	53.7	133.8	137.6	134.3	82.7	78.6	76.2	130.2	136.5	138	1.31112e-06	1.27024	up	7.57887e-05	0.768925	normal	--	--	Molecular Function: intramolecular transferase activity (GO:0016866);; Biological Process: plant-type cell wall organization or biogenesis (GO:0071669);;	K13379|7.2e-222|gab:108460615|K13379 reversibly glycosylated polypeptide / UDP-arabinopyranose mutase [EC:2.4.1.- 5.4.99.30] | (RefSeq) alpha-1,4-glucan-protein synthase [UDP-forming] 2-like	Amino sugar and nucleotide sugar metabolism (ko00520)	Reversibly glycosylated polypeptide	Probable UDP-arabinopyranose mutase 2 OS=Solanum tuberosum OX=4113 GN=UPTG2 PE=1 SV=1	hypothetical protein ES332_A11G041900v1 [Gossypium tomentosum]
Gh_A11G042600	BON1	63.4	65.4	63.3	130.5	136.7	123.3	135.1	138.8	131.6	123.9	120.9	130	0.00268732	1.02347	up	0.0423314	-0.113581	normal	--	--	Molecular Function: calcium-dependent phospholipid binding (GO:0005544);; Biological Process: negative regulation of cell death (GO:0060548);;	K16280|1.8e-17|boe:106293281|K16280 E3 ubiquitin-protein ligase RGLG [EC:2.3.2.27] | (RefSeq) E3 ubiquitin-protein ligase RGLG1-like	--	Copine	Protein BONZAI 2 OS=Arabidopsis thaliana OX=3702 GN=BON2 PE=1 SV=2	hypothetical protein ES332_A11G047300v1 [Gossypium tomentosum]
Gh_A11G064900	XTHB	66.9	66.5	51.8	179.8	183.5	170.4	94.6	90.5	91.6	80.5	76.4	65.7	7.64134e-05	1.52694	up	0.0463914	-0.313869	normal	[G]	Carbohydrate transport and metabolism	Molecular Function: hydrolase activity, hydrolyzing O-glycosyl compounds (GO:0004553);; Cellular Component: cell wall (GO:0005618);; Biological Process: xyloglucan metabolic process (GO:0010411);; Molecular Function: xyloglucan:xyloglucosyl transferase activity (GO:0016762);; Biological Process: cell wall biogenesis (GO:0042546);; Cellular Component: apoplast (GO:0048046);; Biological Process: ce…	K08235|1.3e-179|gab:108470603|K08235 xyloglucan:xyloglucosyl transferase [EC:2.4.1.207] | (RefSeq) probable xyloglucan endotransglucosylase/hydrolase protein B	--	Glycosyl hydrolases family 16	Probable xyloglucan endotransglucosylase/hydrolase protein B OS=Phaseolus angularis OX=3914 GN=XTHB PE=2 SV=1	hypothetical protein B456_007G068800 [Gossypium raimondii]
Gh_A11G117700	Gh_A11G117700	48.9	48.1	45.5	113.5	127.9	114.7	142.9	146.9	153.2	135.1	116.2	120.8	0.00292758	1.32132	up	0.0342997	-0.251616	normal	[O]	Posttranslational modification, protein turnover, chaperones	Molecular Function: protein disulfide isomerase activity (GO:0003756);; Biological Process: cell redox homeostasis (GO:0045454);;	K09584|6.0e-149|gra:105802973|K09584 protein disulfide-isomerase A6 [EC:5.3.4.1] | (RefSeq) probable protein disulfide-isomerase A6	Protein processing in endoplasmic reticulum (ko04141)	Thioredoxin	Probable protein disulfide-isomerase A6 OS=Medicago sativa OX=3879 PE=2 SV=1	hypothetical protein GOBAR_AA20415 [Gossypium barbadense]
Gh_A11G206200	GLO1	53.1	56.5	54.1	261.9	270.7	266.2	9.7	9.2	10.2	8.9	9.8	8.4	1.81057e-05	2.28678	up	0.261529	-0.102726	normal	[CIR]	Energy production and conversion;; Lipid transport and metabolism;; General function prediction only	Molecular Function: L-lactate dehydrogenase activity (GO:0004459);; Cellular Component: peroxisome (GO:0005777);; Molecular Function: glycolate oxidase activity (GO:0008891);; Biological Process: lactate oxidation (GO:0019516);;	K11517|6.0e-16|bna:106394172|K11517 (S)-2-hydroxy-acid oxidase [EC:1.1.3.15] | (RefSeq) peroxisomal (S)-2-hydroxy-acid oxidase GLO1-like isoform X1	Glyoxylate and dicarboxylate metabolism (ko00630);; Carbon metabolism (ko01200);; Peroxisome (ko04146)	FMN-dependent dehydrogenase	(S)-2-hydroxy-acid oxidase GLO1 OS=Arabidopsis thaliana OX=3702 GN=GLO1 PE=1 SV=1	PREDICTED: uncharacterized protein LOC107909983 [Gossypium hirsutum]
Gh_A11G223300	CAD	67.9	69.3	63.5	152.2	153.8	155.5	62.9	62.9	61.8	93.5	92.4	94.1	2.02653e-05	1.20129	up	2.44172e-06	0.577767	normal	[G]	Carbohydrate transport and metabolism	Molecular Function: zinc ion binding (GO:0008270);; Molecular Function: oxidoreductase activity (GO:0016491);;	K23232|2.1e-157|sind:105176373|K23232 8-hydroxygeraniol dehydrogenase [EC:1.1.1.324] | (RefSeq) 8-hydroxygeraniol dehydrogenase	Monoterpenoid biosynthesis (ko00902)	Alcohol dehydrogenase GroES-like domain	Probable mannitol dehydrogenase OS=Fragaria ananassa OX=3747 GN=CAD PE=2 SV=1	PREDICTED: probable mannitol dehydrogenase [Gossypium arboreum]
Gh_A11G376300	P5CS1	52	65	62.2	173.3	177.3	179.1	60.6	63.3	65.1	88.9	87.9	84.8	0.000212804	1.5636	up	0.000179986	0.468976	normal	[E]	Amino acid transport and metabolism	Molecular Function: glutamate 5-kinase activity (GO:0004349);; Molecular Function: glutamate-5-semialdehyde dehydrogenase activity (GO:0004350);; Molecular Function: ATP binding (GO:0005524);; Cellular Component: cytoplasm (GO:0005737);; Biological Process: L-proline biosynthetic process (GO:0055129);;	K12657|0.0e+00|gra:105761839|K12657 delta-1-pyrroline-5-carboxylate synthetase [EC:2.7.2.11 1.2.1.41] | (RefSeq) delta-1-pyrroline-5-carboxylate synthase-like	Arginine and proline metabolism (ko00330);; Biosynthesis of amino acids (ko01230)	Amino acid kinase family	Delta-1-pyrroline-5-carboxylate synthase OS=Actinidia deliciosa OX=3627 PE=2 SV=1	PREDICTED: delta-1-pyrroline-5-carboxylate synthase-like isoform X1 [Gossypium raimondii]
Gh_A12G001300	BGAL10	54.3	59.1	54.7	117.7	113.8	117.8	108.5	106.3	107.5	156.3	164.8	157	9.31599e-06	1.05515	up	0.00177573	0.568908	normal	[G]	Carbohydrate transport and metabolism	Molecular Function: beta-galactosidase activity (GO:0004565);; Cellular Component: cell wall (GO:0005618);; Cellular Component: vacuole (GO:0005773);; Biological Process: carbohydrate metabolic process (GO:0005975);;	K12309|3.2e-232|ath:AT3G52840|K12309 beta-galactosidase [EC:3.2.1.23] | (RefSeq) BGAL2; beta-galactosidase 2	Galactose metabolism (ko00052);; Other glycan degradation (ko00511);; Glycosaminoglycan degradation (ko00531);; Sphingolipid metabolism (ko00600);; Glycosphingolipid biosynthesis - ganglio series (ko00604)	Glycosyl hydrolases family 35	Beta-galactosidase 10 OS=Arabidopsis thaliana OX=3702 GN=BGAL10 PE=2 SV=1	PREDICTED: beta-galactosidase 10-like [Gossypium hirsutum]
Gh_A12G011100	HSBP1	40.3	40.9	37	88.3	83.6	86.6	166.9	174.7	176	113.6	112.4	101.2	1.59751e-05	1.12893	up	0.000349473	-0.661665	normal	--	--	Molecular Function: transcription corepressor activity (GO:0003714);;	K18819|9.3e-06|fve:101310197|K18819 inositol 3-alpha-galactosyltransferase [EC:2.4.1.123] | (RefSeq) galactinol synthase 2-like	Galactose metabolism (ko00052)	Heat shock factor binding protein 1	Heat shock factor-binding protein OS=Arabidopsis thaliana OX=3702 GN=HSBP PE=1 SV=1	PREDICTED: heat shock factor-binding protein 1-like isoform X2 [Gossypium hirsutum]
Gh_A12G028500	Gh_A12G028500	39	42.4	36.6	117.7	122.6	124.9	150.4	151.9	148.2	134.2	134	135.4	1.1095e-05	1.6299	up	0.00164155	-0.158601	normal	[R]	General function prediction only	Molecular Function: GTPase activity (GO:0003924);; Molecular Function: GTP binding (GO:0005525);;	K07897|1.8e-116|gab:108476904|K07897 Ras-related protein Rab-7A | (RefSeq) ras-related protein Rab7	Endocytosis (ko04144);; Phagosome (ko04145)	Ras family	Ras-related protein Rab7 OS=Pisum sativum OX=3888 PE=2 SV=1	PREDICTED: ras-related protein Rab7 [Gossypium arboreum]
Gh_A12G183500	UGD1	50.9	53	47.7	122.5	119.7	122.1	130.2	129.2	131.4	148.4	142.2	146.8	2.16453e-05	1.26486	up	0.00827352	0.162523	normal	[M]	Cell wall/membrane/envelope biogenesis	Molecular Function: UDP-glucose 6-dehydrogenase activity (GO:0003979);; Cellular Component: nucleus (GO:0005634);; Cellular Component: cytosol (GO:0005829);; Biological Process: glycosaminoglycan biosynthetic process (GO:0006024);; Molecular Function: NAD binding (GO:0051287);;	K00012|5.0e-279|gab:108479563|K00012 UDPglucose 6-dehydrogenase [EC:1.1.1.22] | (RefSeq) UDP-glucose 6-dehydrogenase 1-like	Pentose and glucuronate interconversions (ko00040);; Ascorbate and aldarate metabolism (ko00053);; Amino sugar and nucleotide sugar metabolism (ko00520)	UDP-glucose/GDP-mannose dehydrogenase family, NAD binding domain	UDP-glucose 6-dehydrogenase 1 OS=Glycine max OX=3847 GN=UGD1 PE=2 SV=1	UDP-glucose 6-dehydrogenase 1-like [Gossypium hirsutum]
Gh_A12G218800	TSN1	68.8	70.3	69.7	161.3	165.1	165.4	87.7	85.3	86	118.2	108.8	116.3	4.79304e-05	1.23595	up	0.00738806	0.406518	normal	--	--	Molecular Function: RNA binding (GO:0003723);; Molecular Function: nuclease activity (GO:0004518);; Cellular Component: nucleus (GO:0005634);; Cellular Component: cytoplasm (GO:0005737);; Biological Process: RNA catabolic process (GO:0006401);; Cellular Component: RISC complex (GO:0016442);; Biological Process: gene silencing by RNA (GO:0031047);;	--	--	Staphylococcal nuclease homologue	Ribonuclease TUDOR 1 OS=Arabidopsis thaliana OX=3702 GN=TSN1 PE=1 SV=1	PREDICTED: staphylococcal nuclease domain-containing protein 1-like [Gossypium hirsutum]
Gh_A12G235200	PRS1	112.2	103.8	115.7	221.8	245.9	237	91.1	91.2	90.6	84	99	107.8	0.00060875	1.08713	up	0.480974	0.0916549	normal	[FE]	Nucleotide transport and metabolism;; Amino acid transport and metabolism	Molecular Function: magnesium ion binding (GO:0000287);; Molecular Function: ribose phosphate diphosphokinase activity (GO:0004749);; Biological Process: nucleoside metabolic process (GO:0009116);; Biological Process: ribonucleoside monophosphate biosynthetic process (GO:0009156);; Biological Process: nucleotide biosynthetic process (GO:0009165);;	K00948|4.1e-226|gab:108477167|K00948 ribose-phosphate pyrophosphokinase [EC:2.7.6.1] | (RefSeq) ribose-phosphate pyrophosphokinase 1	Pentose phosphate pathway (ko00030);; Purine metabolism (ko00230);; Carbon metabolism (ko01200);; Biosynthesis of amino acids (ko01230)	N-terminal domain of ribose phosphate pyrophosphokinase	Ribose-phosphate pyrophosphokinase 1, chloroplastic OS=Arabidopsis thaliana OX=3702 GN=PRS1 PE=2 SV=2	PREDICTED: ribose-phosphate pyrophosphokinase 1-like [Gossypium hirsutum]
Gh_A12G249500	At2g40290	59.6	64.5	58.2	135.5	130.1	137.3	76.9	71.2	70.4	142.7	136.5	139.1	1.60591e-05	1.14411	up	1.90747e-05	0.936905	normal	[J]	Translation, ribosomal structure and biogenesis	Molecular Function: RNA binding (GO:0003723);; Molecular Function: translation initiation factor activity (GO:0003743);; Cellular Component: eukaryotic translation initiation factor 2 complex (GO:0005850);; Cellular Component: eukaryotic translation initiation factor 2B complex (GO:0005851);; Cellular Component: eukaryotic 48S preinitiation complex (GO:0033290);; Molecular Function: ribosome bind…	K03237|2.3e-190|ghi:107936421|K03237 translation initiation factor 2 subunit 1 | (RefSeq) eukaryotic translation initiation factor 2 subunit alpha-like	RNA transport (ko03013);; Protein processing in endoplasmic reticulum (ko04141)	Eukaryotic translation initiation factor 2 alpha subunit	Eukaryotic translation initiation factor 2 subunit alpha homolog OS=Arabidopsis thaliana OX=3702 GN=At2g40290 PE=1 SV=2	PREDICTED: eukaryotic translation initiation factor 2 subunit alpha-like [Gossypium hirsutum]
Gh_A13G034400	Gh_A13G034400	61.6	61.3	66.9	147.4	146.9	146.3	137	144	142.6	125.6	118.8	122.3	0.000332084	1.21499	up	0.00290815	-0.208102	normal	[R]	General function prediction only	Molecular Function: GTPase activity (GO:0003924);; Molecular Function: GTP binding (GO:0005525);; Cellular Component: vacuolar membrane (GO:0005774);; Biological Process: intracellular protein transport (GO:0006886);; Cellular Component: endomembrane system (GO:0012505);; Biological Process: Rab protein signal transduction (GO:0032482);;	K07897|4.7e-117|ghi:107894230|K07897 Ras-related protein Rab-7A | (RefSeq) ras-related protein Rab7-like	Endocytosis (ko04144);; Phagosome (ko04145)	Ras family	Ras-related protein Rab7 OS=Pisum sativum OX=3888 PE=2 SV=1	PREDICTED: ras-related protein Rab7-like [Gossypium hirsutum]
Gh_A13G038600	CXE12	63.7	68.4	64.5	147.7	150.1	147.3	57.9	55.1	60.2	115.7	112.1	115.3	8.19857e-06	1.17887	up	1.22711e-05	0.98619	normal	[I]	Lipid transport and metabolism	Biological Process: catabolic process (GO:0009056);; Molecular Function: hydrolase activity (GO:0016787);;	K20506|4.2e-96|egu:105060863|K20506 tuliposide A-converting enzyme [EC:4.2.99.22] | (RefSeq) tuliposide A-converting enzyme 2, chloroplastic-like	--	alpha/beta hydrolase fold	Probable carboxylesterase 12 OS=Arabidopsis thaliana OX=3702 GN=CXE12 PE=1 SV=1	PREDICTED: probable carboxylesterase 12 [Gossypium hirsutum]
Gh_A13G061600	EIF4A3A	60.7	62.2	57.1	120	122.6	122.3	96.8	95.9	97.3	152	149.3	156.1	3.83314e-05	1.0195	up	0.000830675	0.657403	normal	[L]	Replication, recombination and repair	Molecular Function: nucleic acid binding (GO:0003676);; Molecular Function: ATP binding (GO:0005524);;	K13025|1.0e-229|ghi:107947377|K13025 ATP-dependent RNA helicase [EC:3.6.4.13] | (RefSeq) eukaryotic initiation factor 4A-3-like	RNA transport (ko03013);; mRNA surveillance pathway (ko03015);; Spliceosome (ko03040)	DEAD/DEAH box helicase	Eukaryotic initiation factor 4A-III homolog A OS=Oryza sativa subsp. japonica OX=39947 GN=EIF4A3A PE=1 SV=1	PREDICTED: eukaryotic initiation factor 4A-3-like [Gossypium hirsutum]
Gh_A13G065700	Gh_A13G065700	90.9	93.9	93.6	183.3	191.1	186.5	59.8	56.9	56.7	101.8	94.9	93.4	9.25904e-05	1.01058	up	0.00164405	0.742446	normal	--	--	--	--	--	--	--	PREDICTED: uncharacterized protein LOC107894072 [Gossypium hirsutum]
Gh_A13G078000	Gh_A13G078000	58.3	55.4	59.6	143	132.9	141.1	147.2	156	148.5	113.7	107.6	111.4	0.000363425	1.26678	up	0.00061535	-0.441143	normal	[J]	Translation, ribosomal structure and biogenesis	Cellular Component: integral component of membrane (GO:0016021);;	--	--	Bacterial PH domain	--	PREDICTED: uncharacterized protein LOC108482351 [Gossypium arboreum]
Gh_A13G082600	PNSL2	71.2	68.3	68.5	156.3	150.5	156.5	102.5	94.5	94.5	91.5	92.8	85.8	5.44534e-05	1.15536	up	0.108843	-0.110002	normal	--	--	Molecular Function: calcium ion binding (GO:0005509);; Cellular Component: chloroplast (GO:0009507);; Cellular Component: photosystem II oxygen evolving complex (GO:0009654);; Biological Process: photosynthetic electron transport chain (GO:0009767);; Cellular Component: extrinsic component of membrane (GO:0019898);; Molecular Function: electron transporter, transferring electrons within the cycli…	K08901|2.9e-108|ghi:107893679|K08901 photosystem II oxygen-evolving enhancer protein 3 | (RefSeq) photosynthetic NDH subunit of lumenal location 2, chloroplastic-like	Photosynthesis (ko00195)	Oxygen evolving enhancer protein 3 (PsbQ)	Photosynthetic NDH subunit of lumenal location 2, chloroplastic OS=Arabidopsis thaliana OX=3702 GN=PNSL2 PE=1 SV=1	PREDICTED: photosynthetic NDH subunit of lumenal location 2, chloroplastic-like [Gossypium hirsutum]
Gh_A13G084300	RPN6	55.9	58.5	52.7	130.6	130.9	135.7	112.5	107.6	113.2	191.9	181.6	190	5.30557e-06	1.24915	up	0.000173909	0.757594	normal	--	--	--	K03036|1.9e-188|gra:105783621|K03036 26S proteasome regulatory subunit N6 | (RefSeq) 26S proteasome non-ATPase regulatory subunit 11 homolog	Proteasome (ko03050)	26S proteasome regulatory subunit RPN6 N-terminal domain	26S proteasome non-ATPase regulatory subunit 11 homolog OS=Arabidopsis thaliana OX=3702 GN=RPN6 PE=1 SV=1	hypothetical protein B456_013G089200, partial [Gossypium raimondii]
Gh_A13G169500	PPC16	65.9	68.5	66.4	148.3	152.4	152	67.9	67.7	68.5	128.4	129.4	134.2	5.1651e-06	1.1728	up	0.000674686	0.941577	normal	[C]	Energy production and conversion	Biological Process: tricarboxylic acid cycle (GO:0006099);; Molecular Function: phosphoenolpyruvate carboxylase activity (GO:0008964);; Biological Process: carbon fixation (GO:0015977);;	K01595|0.0e+00|gab:108464465|K01595 phosphoenolpyruvate carboxylase [EC:4.1.1.31] | (RefSeq) phosphoenolpyruvate carboxylase	Pyruvate metabolism (ko00620);; Carbon fixation in photosynthetic organisms (ko00710);; Carbon metabolism (ko01200)	Phosphoenolpyruvate carboxylase	Phosphoenolpyruvate carboxylase OS=Solanum tuberosum OX=4113 GN=PPC1 PE=2 SV=2	hypothetical protein E1A91_A13G171200v1 [Gossypium mustelinum]
Gh_A13G215000	SS	42.4	46.6	45.7	137.4	139.5	137.4	115.5	111.9	118.8	182.5	171.5	178.9	6.02134e-06	1.62093	up	0.000270836	0.622259	normal	[M]	Cell wall/membrane/envelope biogenesis	Biological Process: sucrose metabolic process (GO:0005985);; Molecular Function: sucrose synthase activity (GO:0016157);;	K00695|0.0e+00|gab:108463993|K00695 sucrose synthase [EC:2.4.1.13] | (RefSeq) sucrose synthase-like	Starch and sucrose metabolism (ko00500)	Sucrose synthase	Sucrose synthase OS=Glycine max OX=3847 GN=SS PE=1 SV=2	Sucrose synthase [Gossypium arboreum]
Gh_Contig00680G000700	petB	43.5	42	41.6	115.4	118	116.6	198.1	199.9	200.3	105.3	102.3	100.1	3.57366e-07	1.46139	up	2.2396e-05	-0.959345	normal	[C]	Energy production and conversion	Cellular Component: chloroplast thylakoid membrane (GO:0009535);; Biological Process: photosynthesis (GO:0015979);; Cellular Component: integral component of membrane (GO:0016021);; Biological Process: respiratory electron transport chain (GO:0022904);; Molecular Function: electron transporter, transferring electrons within cytochrome b6/f complex of photosystem II activity (GO:0045158);; Molecul…	K02635|5.0e-123|ghi:3989134|K02635 cytochrome b6 | (RefSeq) petB, GohiCp052; cytochrome b6	Photosynthesis (ko00195)	Cytochrome b/b6/petB	Cytochrome b6 OS=Nicotiana tabacum OX=4097 GN=petB PE=2 SV=2	cytochrome b6 [Gossypium turneri]
Gh_D01G039800	RHM1	54.9	55	54.5	129.6	134.6	130.7	91.2	95.4	89	125.9	125.3	123.9	0.000344773	1.26428	up	0.00151968	0.444699	normal	[M]	Cell wall/membrane/envelope biogenesis	Molecular Function: dTDP-glucose 4,6-dehydratase activity (GO:0008460);; Biological Process: UDP-rhamnose biosynthetic process (GO:0010253);; Molecular Function: UDP-L-rhamnose synthase activity (GO:0010280);; Biological Process: auxin efflux (GO:0010315);; Molecular Function: UDP-glucose 4,6-dehydratase activity (GO:0050377);; Biological Process: flavonol biosynthetic process (GO:0051555);;	K12450|0.0e+00|ghi:107928094|K12450 UDP-glucose 4,6-dehydratase [EC:4.2.1.76] | (RefSeq) trifunctional UDP-glucose 4,6-dehydratase/UDP-4-keto-6-deoxy-D-glucose 3,5-epimerase/UDP-4-keto-L-rhamnose-reductase RHM1-like	Amino sugar and nucleotide sugar metabolism (ko00520)	GDP-mannose 4,6 dehydratase	Trifunctional UDP-glucose 4,6-dehydratase/UDP-4-keto-6-deoxy-D-glucose 3,5-epimerase/UDP-4-keto-L-rhamnose-reductase RHM1 OS=Arabidopsis thaliana OX=3702 GN=RHM1 PE=1 SV=1	trifunctional UDP-glucose 4,6-dehydratase/UDP-4-keto-6-deoxy-D-glucose 3,5-epimerase/UDP-4-keto-L-rhamnose-reductase RHM1-like [Gossypium hirsutum]
Gh_D01G160600	SG1	44.3	47.9	50.6	135	125.1	134.2	146.9	145.7	153.2	126.7	125.6	121.7	0.000119685	1.4653	up	0.00190305	-0.253358	normal	--	--	Biological Process: chloroplast organization (GO:0009658);; Cellular Component: chloroplast envelope (GO:0009941);;	--	--	Tetratricopeptide repeat	protein SLOW GREEN 1, chloroplastic OS=Arabidopsis thaliana OX=3702 GN=SG1 PE=1 SV=1	PREDICTED: protein SLOW GREEN 1, chloroplastic [Gossypium raimondii]
Gh_D01G206800	BXL7	55.3	63.5	53.5	152.3	154.1	163	98.2	109.7	103.6	100.3	97.5	97.6	2.67206e-05	1.4459	up	0.243465	-0.0765623	normal	[G]	Carbohydrate transport and metabolism	Molecular Function: hydrolase activity, hydrolyzing O-glycosyl compounds (GO:0004553);; Biological Process: carbohydrate metabolic process (GO:0005975);;	K15920|1.7e-212|dzi:111283004|K15920 xylan 1,4-beta-xylosidase [EC:3.2.1.37] | (RefSeq) probable beta-D-xylosidase 5 isoform X1	Amino sugar and nucleotide sugar metabolism (ko00520)	Glycosyl hydrolase family 3 C-terminal domain	Probable beta-D-xylosidase 7 OS=Arabidopsis thaliana OX=3702 GN=BXL7 PE=2 SV=2	hypothetical protein ES319_D01G213300v1 [Gossypium barbadense]
Gh_D02G025000	UGT75L6	52.4	49.6	48.7	162.4	175.2	178.2	46.1	45.9	47.5	40.6	40.6	40.2	0.000979267	1.77513	up	0.0044969	-0.200497	normal	[G]	Carbohydrate transport and metabolism	Molecular Function: UDP-glycosyltransferase activity (GO:0008194);;	K13692|3.0e-127|crb:17898155|K13692 UDP-glucose:(indol-3-yl)acetate beta-D-glucosyltransferase [EC:2.4.1.121] | (RefSeq) UDP-glycosyltransferase 75B1	--	UDP-glucoronosyl and UDP-glucosyl transferase	UDP-glycosyltransferase 75C1 OS=Solanum lycopersicum OX=4081 GN=UGT75C1 PE=1 SV=1	hypothetical protein ES319_D02G024400v1 [Gossypium barbadense]
Gh_D02G025100	UGT75L6	52.5	60.3	62	238.5	250.6	233.3	40.7	38.7	43.1	52.8	58	54.5	4.75077e-05	2.04709	up	0.00227153	0.432305	normal	[G]	Carbohydrate transport and metabolism	Molecular Function: UDP-glycosyltransferase activity (GO:0008194);;	K13692|9.5e-126|brp:103870536|K13692 UDP-glucose:(indol-3-yl)acetate beta-D-glucosyltransferase [EC:2.4.1.121] | (RefSeq) UDP-glycosyltransferase 75D1	--	UDP-glucoronosyl and UDP-glucosyl transferase	UDP-glycosyltransferase 75C1 OS=Solanum lycopersicum OX=4081 GN=UGT75C1 PE=1 SV=1	hypothetical protein ES288_D02G023200v1 [Gossypium darwinii]
Gh_D02G064400	Gh_D02G064400	59.8	60.3	58.1	177.5	183.4	185	31.7	31.6	31.3	47.5	46.4	48.7	0.000125448	1.61514	up	0.00128052	0.592062	normal	--	--	Molecular Function: protein phosphatase inhibitor activity (GO:0004864);; Cellular Component: nucleus (GO:0005634);; Cellular Component: cytoplasm (GO:0005737);; Biological Process: defense response (GO:0006952);; Biological Process: abscisic acid-activated signaling pathway (GO:0009738);; Molecular Function: abscisic acid binding (GO:0010427);; Molecular Function: signaling receptor activity (GO…	--	--	Pathogenesis-related protein Bet v 1 family	Major allergen Pru ar 1 OS=Prunus armeniaca OX=36596 PE=1 SV=1	PREDICTED: major allergen Pru ar 1-like [Gossypium hirsutum]
Gh_D02G089700	Gh_D02G089700	50	51.5	49.9	103.9	103.2	107.2	70.4	71.6	74.7	102.7	104.9	106.2	8.06508e-05	1.05378	up	5.5709e-05	0.534146	normal	--	--	Molecular Function: hydrolase activity, acting on ester bonds (GO:0016788);;	K01206|8.1e-112|thj:104825554|K01206 alpha-L-fucosidase [EC:3.2.1.51] | (RefSeq) alpha-L-fucosidase 3	Other glycan degradation (ko00511)	GDSL-like Lipase/Acylhydrolase	Esterase OS=Hevea brasiliensis OX=3981 PE=1 SV=1	PREDICTED: esterase-like [Gossypium hirsutum]
Gh_D03G046100	exgA	44.1	42.7	39.4	90	89.5	90.4	124.5	126.7	129.4	220	197.1	214.1	0.000587853	1.09671	up	0.00512112	0.729822	normal	[G]	Carbohydrate transport and metabolism	Molecular Function: hydrolase activity, hydrolyzing O-glycosyl compounds (GO:0004553);; Cellular Component: cytoplasm (GO:0005737);; Biological Process: carbohydrate metabolic process (GO:0005975);; Biological Process: establishment or maintenance of cell polarity (GO:0007163);; Cellular Component: actin cytoskeleton (GO:0015629);; Biological Process: cell migration (GO:0016477);; Molecular Funct…	K01210|7.5e-36|qsu:112019139|K01210 glucan 1,3-beta-glucosidase [EC:3.2.1.58] | (RefSeq) glucan 1,3-beta-glucosidase-like	Starch and sucrose metabolism (ko00500)	Cellulase (glycosyl hydrolase family 5)	--	PREDICTED: glucan 1,3-beta-glucosidase A-like [Gossypium hirsutum]
Gh_D03G134700	TUBB8	53	53.7	52.8	108.9	111.9	113.6	123.8	124.4	121.7	145	148.6	144.1	0.000356714	1.06802	up	0.00049093	0.242807	normal	--	--	Biological Process: microtubule cytoskeleton organization (GO:0000226);; Biological Process: mitotic cell cycle (GO:0000278);; Molecular Function: GTPase activity (GO:0003924);; Molecular Function: structural constituent of cytoskeleton (GO:0005200);; Molecular Function: GTP binding (GO:0005525);; Cellular Component: cytoplasm (GO:0005737);; Cellular Component: microtubule (GO:0005874);; Biologic…	K07375|2.3e-262|gab:108482918|K07375 tubulin beta | (RefSeq) tubulin beta-8 chain	Phagosome (ko04145)	Tubulin/FtsZ family, GTPase domain	Tubulin beta-8 chain OS=Arabidopsis thaliana OX=3702 GN=TUBB8 PE=2 SV=2	tubulin beta-8 chain-like [Gossypium hirsutum]
Gh_D03G191600	AP2M	59.8	64.5	57.5	143	141.4	137.7	90.7	92.8	91.5	149.8	149.2	157.5	1.21557e-05	1.21523	up	0.00123604	0.731183	normal	--	--	Biological Process: intracellular protein transport (GO:0006886);; Biological Process: vesicle-mediated transport (GO:0016192);; Cellular Component: clathrin adaptor complex (GO:0030131);;	K11826|1.4e-251|ghi:107933736|K11826 AP-2 complex subunit mu-1 | (RefSeq) AP-2 complex subunit mu	Endocytosis (ko04144)	Adaptor complexes medium subunit family	AP-2 complex subunit mu OS=Arabidopsis thaliana OX=3702 GN=AP2M PE=1 SV=1	PREDICTED: AP-2 complex subunit mu [Gossypium raimondii]
Gh_D05G023600	LRX5	56.1	55	53.9	131.8	133.1	135.7	115.9	116.2	114.5	97.7	95	91.1	6.95925e-06	1.2797	up	0.0054014	-0.288397	normal	--	--	Molecular Function: molecular_function (GO:0003674);; Molecular Function: structural molecule activity (GO:0005198);; Molecular Function: structural constituent of cell wall (GO:0005199);; Molecular Function: protein binding (GO:0005515);; Cellular Component: cellular_component (GO:0005575);; Cellular Component: cell wall (GO:0005618);; Cellular Component: cell (GO:0005623);; Cellular Component: …	--	--	Leucine rich repeat	Leucine-rich repeat extensin-like protein 5 OS=Arabidopsis thaliana OX=3702 GN=LRX5 PE=2 SV=2	hypothetical protein GOBAR_DD29148 [Gossypium barbadense]
Gh_D05G110600	GSNAP	59.5	48.5	53.6	127	111.6	112.3	144.3	138	138.7	179.4	159.3	164.5	0.00103075	1.11863	up	0.0345863	0.257312	normal	--	--	Molecular Function: soluble NSF attachment protein activity (GO:0005483);; Cellular Component: vacuolar membrane (GO:0005774);; Biological Process: intracellular protein transport (GO:0006886);; Molecular Function: syntaxin binding (GO:0019905);; Cellular Component: SNARE complex (GO:0031201);;	K21198|4.3e-156|ghi:107903228|K21198 gamma-soluble NSF attachment protein | (RefSeq) gamma-soluble NSF attachment protein-like	--	Soluble NSF attachment protein, SNAP	Gamma-soluble NSF attachment protein OS=Arabidopsis thaliana OX=3702 GN=GSNAP PE=2 SV=1	PREDICTED: gamma-soluble NSF attachment protein-like [Gossypium hirsutum]
Gh_D05G182100	COR47	55	61.3	56.1	157	156.2	157.5	85.2	82.5	82.4	98	91.3	94.9	0.000242256	1.44905	up	0.0148038	0.184401	normal	--	--	Cellular Component: cytosol (GO:0005829);; Biological Process: response to water deprivation (GO:0009414);; Biological Process: cold acclimation (GO:0009631);; Biological Process: response to abscisic acid (GO:0009737);; Cellular Component: membrane (GO:0016020);;	--	--	Dehydrin	--	PREDICTED: phosphoprotein ECPP44-like [Gossypium hirsutum]
Gh_D05G262400	AOS1	72.3	66.1	66.1	159.8	158.2	153.3	125.7	118.1	125.4	126.5	112	118.1	6.42445e-06	1.20454	up	0.448563	-0.0500959	normal	--	--	Molecular Function: monooxygenase activity (GO:0004497);; Molecular Function: iron ion binding (GO:0005506);; Molecular Function: oxidoreductase activity, acting on paired donors, with incorporation or reduction of molecular oxygen (GO:0016705);; Molecular Function: heme binding (GO:0020037);;	K01723|2.8e-304|ghi:107904934|K01723 hydroperoxide dehydratase [EC:4.2.1.92] | (RefSeq) allene oxide synthase, chloroplastic-like	alpha-Linolenic acid metabolism (ko00592)	Cytochrome P450	Allene oxide synthase 1, chloroplastic OS=Solanum lycopersicum OX=4081 GN=AOS1 PE=2 SV=1	PREDICTED: allene oxide synthase, chloroplastic-like [Gossypium hirsutum]
Gh_D05G269800	Gh_D05G269800	25.4	28.6	25.8	185.2	183.1	181.7	39	38	38.8	46.9	43.9	45.7	4.17347e-08	2.78497	up	0.00922472	0.237266	normal	--	--	--	--	--	Pollen protein Ole e 1 like	Protein DOWNSTREAM OF FLC OS=Arabidopsis thaliana OX=3702 GN=DFC PE=2 SV=1	PREDICTED: protein DOWNSTREAM OF FLC-like [Gossypium hirsutum]
Gh_D05G289500	At2g38710	34.1	33.4	29.3	156.7	159.7	152.1	112.3	113.3	103.4	167.5	164.6	177.6	4.97981e-06	2.27497	up	0.000367706	0.631561	normal	[S]	Function unknown	Cellular Component: cellular_component (GO:0005575);; Cellular Component: intracellular (GO:0005622);; Cellular Component: cell (GO:0005623);; Cellular Component: cytoplasm (GO:0005737);; Cellular Component: cytosol (GO:0005829);; Biological Process: response to stress (GO:0006950);; Biological Process: response to osmotic stress (GO:0006970);; Biological Process: biological_process (GO:0008150);…	K14404|5.3e-07|thj:104824416|K14404 cleavage and polyadenylation specificity factor subunit 4 | (RefSeq) uncharacterized protein LOC104824416	mRNA surveillance pathway (ko03015)	AMMECR1	Uncharacterized protein At2g38710 OS=Arabidopsis thaliana OX=3702 GN=At2g38710 PE=2 SV=1	PREDICTED: uncharacterized protein At2g38710-like [Gossypium hirsutum]
Gh_D05G344600	RHM1	64.1	70.8	69.8	143.4	142.3	145	107.8	111.9	108.9	166	160.5	160.6	0.000186985	1.07317	up	5.0481e-05	0.567886	normal	[M]	Cell wall/membrane/envelope biogenesis	Molecular Function: dTDP-glucose 4,6-dehydratase activity (GO:0008460);; Biological Process: UDP-rhamnose biosynthetic process (GO:0010253);; Molecular Function: UDP-L-rhamnose synthase activity (GO:0010280);; Biological Process: auxin efflux (GO:0010315);; Molecular Function: UDP-glucose 4,6-dehydratase activity (GO:0050377);; Biological Process: flavonol biosynthetic process (GO:0051555);;	K12450|0.0e+00|ghi:107904028|K12450 UDP-glucose 4,6-dehydratase [EC:4.2.1.76] | (RefSeq) trifunctional UDP-glucose 4,6-dehydratase/UDP-4-keto-6-deoxy-D-glucose 3,5-epimerase/UDP-4-keto-L-rhamnose-reductase RHM1-like	Amino sugar and nucleotide sugar metabolism (ko00520)	GDP-mannose 4,6 dehydratase	Trifunctional UDP-glucose 4,6-dehydratase/UDP-4-keto-6-deoxy-D-glucose 3,5-epimerase/UDP-4-keto-L-rhamnose-reductase RHM1 OS=Arabidopsis thaliana OX=3702 GN=RHM1 PE=1 SV=1	PREDICTED: trifunctional UDP-glucose 4,6-dehydratase/UDP-4-keto-6-deoxy-D-glucose 3,5-epimerase/UDP-4-keto-L-rhamnose-reductase RHM1-like [Gossypium raimondii]
Gh_D06G047700	GGCT2-3	47.3	48.5	46.3	110.8	119.5	108.1	120.5	130	129.4	147.6	141.5	148.2	0.00208994	1.25182	up	0.00934348	0.203004	normal	[P]	Inorganic ion transport and metabolism	Molecular Function: gamma-glutamylcyclotransferase activity (GO:0003839);; Cellular Component: cytoplasm (GO:0005737);; Biological Process: glutathione catabolic process (GO:0006751);; Molecular Function: transferase activity (GO:0016740);;	K22596|4.9e-131|ghi:107901405|K22596 gamma-glutamylcyclotransferase, plant [EC:4.3.2.9] | (RefSeq) putative glutathione-specific gamma-glutamylcyclotransferase 2	Glutathione metabolism (ko00480)	ChaC-like protein	Gamma-glutamylcyclotransferase 2-3 OS=Arabidopsis thaliana OX=3702 GN=GGCT2;3 PE=1 SV=1	PREDICTED: putative glutathione-specific gamma-glutamylcyclotransferase 2 [Gossypium hirsutum]
Gh_D06G154100	AHRI	61.9	61	58.1	147.5	153.4	152.3	78.1	79.6	78.1	142.1	137.8	145.5	9.99152e-06	1.32416	up	0.000766599	0.851256	normal	[EH]	Amino acid transport and metabolism;; Coenzyme transport and metabolism	Molecular Function: ketol-acid reductoisomerase activity (GO:0004455);; Biological Process: isoleucine biosynthetic process (GO:0009097);; Biological Process: valine biosynthetic process (GO:0009099);; Molecular Function: metal ion binding (GO:0046872);;	K00053|0.0e+00|ghi:107900646|K00053 ketol-acid reductoisomerase [EC:1.1.1.86] | (RefSeq) ketol-acid reductoisomerase, chloroplastic-like	Valine, leucine and isoleucine biosynthesis (ko00290);; Pantothenate and CoA biosynthesis (ko00770);; 2-Oxocarboxylic acid metabolism (ko01210);; Biosynthesis of amino acids (ko01230)	Acetohydroxy acid isomeroreductase, catalytic domain	Ketol-acid reductoisomerase, chloroplastic OS=Spinacia oleracea OX=3562 GN=AHRI PE=1 SV=1	hypothetical protein E1A91_D06G161800v1 [Gossypium mustelinum]
Gh_D07G007100	AIM1	65.6	72.3	75.8	146.7	137.7	144.4	93.3	95.6	88.8	152.5	133.4	152.5	6.32452e-05	1.00472	up	0.00879336	0.658721	normal	[I]	Lipid transport and metabolism	Molecular Function: 3-hydroxyacyl-CoA dehydrogenase activity (GO:0003857);; Cellular Component: peroxisome (GO:0005777);; Biological Process: fatty acid beta-oxidation (GO:0006635);; Cellular Component: integral component of membrane (GO:0016021);;	K10527|0.0e+00|ghi:107932954|K10527 enoyl-CoA hydratase/3-hydroxyacyl-CoA dehydrogenase [EC:4.2.1.17 1.1.1.35 1.1.1.211] | (RefSeq) peroxisomal fatty acid beta-oxidation multifunctional protein AIM1-like isoform X1	Fatty acid degradation (ko00071);; alpha-Linolenic acid metabolism (ko00592);; Fatty acid metabolism (ko01212)	3-hydroxyacyl-CoA dehydrogenase, NAD binding domain	Peroxisomal fatty acid beta-oxidation multifunctional protein AIM1 OS=Arabidopsis thaliana OX=3702 GN=AIM1 PE=1 SV=1	hypothetical protein ES332_D07G012200v1 [Gossypium tomentosum]
Gh_D09G111500	At2g14610	96.4	136.4	127.5	249.9	267	228	78.3	66.3	91.5	83.2	96	79.6	0.00153315	1.04785	up	0.445023	0.13244	normal	[S]	Function unknown	Cellular Component: extracellular region (GO:0005576);;	K13449|1.6e-97|ghi:107899771|K13449 pathogenesis-related protein 1 | (RefSeq) pathogenesis-related protein 1-like	MAPK signaling pathway - plant (ko04016);; Plant hormone signal transduction (ko04075);; Plant-pathogen interaction (ko04626)	Cysteine-rich secretory protein family	Pathogenesis-related protein 1 OS=Arabidopsis thaliana OX=3702 GN=At2g14610 PE=1 SV=1	PREDICTED: pathogenesis-related protein 1-like [Gossypium hirsutum]
Gh_D10G194500	AAE7	65.3	66.8	64	152.7	160	153.9	63.5	60.4	60.3	88.4	85.4	83.1	0.000164111	1.2506	up	0.000408143	0.479934	normal	[IQ]	Lipid transport and metabolism;; Secondary metabolites biosynthesis, transport and catabolism	Molecular Function: catalytic activity (GO:0003824);;	K01913|2.2e-257|gra:105777138|K01913 acetate/butyrate---CoA ligase [EC:6.2.1.1 6.2.1.2] | (RefSeq) acetate/butyrate--CoA ligase AAE7, peroxisomal-like	Glycolysis / Gluconeogenesis (ko00010);; Pyruvate metabolism (ko00620);; Glyoxylate and dicarboxylate metabolism (ko00630);; Butanoate metabolism (ko00650);; Carbon metabolism (ko01200)	AMP-binding enzyme	Acetate/butyrate--CoA ligase AAE7, peroxisomal OS=Arabidopsis thaliana OX=3702 GN=AAE7 PE=1 SV=1	hypothetical protein GOBAR_DD11334 [Gossypium barbadense]
Gh_D11G018800	BIP5	16	17.3	15.2	42.8	44.2	47.1	57.6	59.1	56.3	43	36.8	35.4	0.000333382	1.46725	up	0.00843951	-0.586631	normal	[O]	Posttranslational modification, protein turnover, chaperones	Molecular Function: ATP binding (GO:0005524);;	K09490|0.0e+00|ghi:107904512|K09490 endoplasmic reticulum chaperone BiP [EC:3.6.4.10] | (RefSeq) luminal-binding protein 5-like	Protein export (ko03060);; Protein processing in endoplasmic reticulum (ko04141)	Hsp70 protein	Luminal-binding protein 5 OS=Nicotiana tabacum OX=4097 GN=BIP5 PE=2 SV=1	PREDICTED: luminal-binding protein 5-like [Gossypium hirsutum]
Gh_D12G029800	At1g62020	71.6	80.6	75.2	165.1	152.9	160.1	93.1	89.6	97.9	129	121	123.7	8.28833e-05	1.07208	up	0.000768352	0.413366	normal	--	--	Cellular Component: Golgi membrane (GO:0000139);; Molecular Function: structural molecule activity (GO:0005198);; Biological Process: intracellular protein transport (GO:0006886);; Biological Process: ER to Golgi vesicle-mediated transport (GO:0006888);; Biological Process: retrograde vesicle-mediated transport, Golgi to ER (GO:0006890);; Biological Process: intra-Golgi vesicle-mediated transport…	K05236|0.0e+00|ghi:107945013|K05236 coatomer subunit alpha | (RefSeq) coatomer subunit alpha-1	--	Coatomer WD associated region	Coatomer subunit alpha-1 OS=Arabidopsis thaliana OX=3702 GN=At1g62020 PE=2 SV=2	PREDICTED: coatomer subunit alpha-1 [Gossypium hirsutum]
Gh_D12G053500	CTNNBL1	28	29.7	26	58.9	57.6	59.6	116	117	113.4	199.8	186.8	197.2	0.000107494	1.0731	up	0.00139505	0.753035	normal	--	--	Cellular Component: spliceosomal complex (GO:0005681);;	K12864|7.7e-286|ghi:107945246|K12864 beta-catenin-like protein 1 | (RefSeq) beta-catenin-like protein 1	Spliceosome (ko03040)	Catenin-beta-like, Arm-motif containing nuclear	--	PREDICTED: beta-catenin-like protein 1 [Gossypium hirsutum]
Gh_D12G217100	HSP23.6	67.5	68.3	67.7	178.7	186.1	186.3	69.9	68.8	70.1	49.8	48.3	50.6	0.000417795	1.43729	up	7.0543e-05	-0.489717	normal	[O]	Posttranslational modification, protein turnover, chaperones	Biological Process: response to stress (GO:0006950);; Biological Process: response to osmotic stress (GO:0006970);; Biological Process: biological_process (GO:0008150);; Biological Process: response to temperature stimulus (GO:0009266);; Biological Process: response to heat (GO:0009408);; Biological Process: response to abiotic stimulus (GO:0009628);; Biological Process: response to inorganic sub…	K13993|8.9e-108|ghi:107955124|K13993 HSP20 family protein | (RefSeq) 23.6 kDa heat shock protein, mitochondrial-like isoform X1	Protein processing in endoplasmic reticulum (ko04141)	Hsp20/alpha crystallin family	23.6 kDa heat shock protein, mitochondrial OS=Arabidopsis thaliana OX=3702 GN=HSP23.6 PE=2 SV=1	PREDICTED: 23.6 kDa heat shock protein, mitochondrial-like isoform X2 [Gossypium hirsutum]
Gh_D12G232700	GDH2	47.8	45.5	44.3	111.3	115.6	114.5	119.2	117.6	116.6	162.1	154.4	163.2	3.44126e-06	1.31098	up	0.00254883	0.44083	normal	[E]	Amino acid transport and metabolism	Molecular Function: nucleotide binding (GO:0000166);; Biological Process: cellular amino acid metabolic process (GO:0006520);; Molecular Function: oxidoreductase activity, acting on the CH-NH2 group of donors, NAD or NADP as acceptor (GO:0016639);;	K00261|3.5e-241|ghi:107946695|K00261 glutamate dehydrogenase (NAD(P)+) [EC:1.4.1.3] | (RefSeq) glutamate dehydrogenase 2-like isoform X1	Arginine biosynthesis (ko00220);; Alanine, aspartate and glutamate metabolism (ko00250);; Nitrogen metabolism (ko00910);; Carbon metabolism (ko01200)	Glutamate/Leucine/Phenylalanine/Valine dehydrogenase	Glutamate dehydrogenase 2 OS=Arabidopsis thaliana OX=3702 GN=GDH2 PE=1 SV=1	PREDICTED: glutamate dehydrogenase 2-like isoform X1 [Gossypium hirsutum]
Gh_D13G011400	ACR12	67.3	64.5	68.3	126.6	147.1	131.2	120.7	123.6	118	134.6	133.3	136.7	0.00670642	1.01684	up	0.00354144	0.159312	normal	--	--	--	K03844|1.3e-35|mng:MNEG_1379|K03844 alpha-1,2-mannosyltransferase [EC:2.4.1.131] | (RefSeq) alpha-1,2-mannosyltransferase	N-Glycan biosynthesis (ko00510);; Various types of N-glycan biosynthesis (ko00513)	--	ACT domain-containing protein ACR12 OS=Arabidopsis thaliana OX=3702 GN=ACR12 PE=2 SV=1	PREDICTED: ACT domain-containing protein ACR12 isoform X2 [Gossypium hirsutum]
Gh_D13G064300	PPH	80.2	78.6	77.5	164.4	152.3	160.2	74.4	77.6	74.8	99.9	95.4	90.8	0.00127761	1.01307	up	0.00958613	0.335099	normal	[I]	Lipid transport and metabolism	--	K13699|1.3e-08|ini:109149724|K13699 abhydrolase domain-containing protein 5 [EC:2.3.1.51] | (RefSeq) 1-acylglycerol-3-phosphate O-acyltransferase-like	--	Alpha/beta hydrolase family	--	hypothetical protein ES319_D13G065600v1 [Gossypium barbadense]
Gh_D13G065000	Rai1	113.8	106.8	111.9	246.8	239.5	244.3	32	32.6	37	40.7	36.8	39	1.55676e-06	1.13573	up	0.068859	0.19743	normal	--	--	--	--	--	--	--	PREDICTED: uncharacterized protein LOC107920535 [Gossypium hirsutum]
Gh_A01G007300	Tprkb	44.3	44.8	41.6	53.3	51.9	52.7	183.1	182.9	182.6	142.1	138.4	140.1	0.00549521	0.272752	normal	0.000511572	-0.383306	normal	--	--	Cellular Component: nucleus (GO:0005634);;	K15901|1.7e-88|ghi:107934109|K15901 EKC/KEOPS complex subunit CGI121/TPRKB | (RefSeq) EKC/KEOPS complex subunit Tprkb-like	--	Kinase binding protein CGI-121	--	PREDICTED: EKC/KEOPS complex subunit Tprkb-like [Gossypium hirsutum]
Gh_A01G007900	At4g06744	54.7	56.7	54	45.2	43.4	43.8	111.4	111.9	109	99.7	97.1	96.8	0.000703852	-0.321056	normal	0.000554329	-0.178634	normal	--	--	--	--	--	Leucine rich repeat	Leucine-rich repeat extensin-like protein 4 OS=Arabidopsis thaliana OX=3702 GN=LRX4 PE=1 SV=1	PREDICTED: uncharacterized protein At4g06744-like [Gossypium hirsutum]
Gh_A01G008800	Gh_A01G008800	37.7	34	34.9	40.8	40.2	41.8	15	14.1	18.1	23.6	22.9	24.5	0.0263479	0.204103	normal	0.0135222	0.589032	normal	--	--	--	--	--	Peptidase of plants and bacteria	--	hypothetical protein ES288_A01G010700v1 [Gossypium darwinii]
Gh_A01G011500	Ino80c	62	62.7	62.8	59.5	68.4	58.7	58.2	61.2	60.2	65.2	64	59.5	0.932038	-0.00694161	normal	0.217919	0.0713071	normal	--	--	Biological Process: chromatin remodeling (GO:0006338);; Cellular Component: Ino80 complex (GO:0031011);;	K11667|6.5e-66|gab:108483007|K11667 INO80 complex subunit C | (RefSeq) INO80 complex subunit C	--	YL1 nuclear protein C-terminal domain	--	PREDICTED: INO80 complex subunit C-like [Gossypium hirsutum]
Gh_A01G011800	TFT6	132.6	129.9	130.8	106.8	103.3	103.2	86	82.8	85.9	101.3	101	99.7	0.000124776	-0.328085	normal	0.00114629	0.24575	normal	--	--	--	K06630|2.9e-140|ghi:107934138|K06630 14-3-3 protein epsilon | (RefSeq) 14-3-3-like protein	--	14-3-3 protein	14-3-3-like protein OS=Helianthus annuus OX=4232 PE=2 SV=1	14-3-3-like protein [Gossypium hirsutum]
Gh_A01G014400	OVA3	69.2	73	69.2	81.2	76.9	78.5	84.5	85.5	87.2	114.7	109	115.4	0.00923274	0.162475	normal	0.00216523	0.39882	normal	[J]	Translation, ribosomal structure and biogenesis	Molecular Function: tRNA binding (GO:0000049);; Molecular Function: glutamate-tRNA ligase activity (GO:0004818);; Molecular Function: ATP binding (GO:0005524);; Biological Process: glutamyl-tRNA aminoacylation (GO:0006424);; Molecular Function: zinc ion binding (GO:0008270);;	K01885|0.0e+00|gab:108480192|K01885 glutamyl-tRNA synthetase [EC:6.1.1.17] | (RefSeq) glutamate--tRNA ligase, chloroplastic/mitochondrial	Porphyrin and chlorophyll metabolism (ko00860);; Aminoacyl-tRNA biosynthesis (ko00970)	tRNA synthetases class I (E and Q), catalytic domain	Glutamate--tRNA ligase, chloroplastic/mitochondrial OS=Arabidopsis thaliana OX=3702 GN=OVA3 PE=1 SV=1	hypothetical protein E1A91_A01G015300v1 [Gossypium mustelinum]
Gh_A01G015200	At5g23290	77.4	76	81.2	58	59.2	55.9	113.9	119.3	124.2	96.4	94.3	95.8	0.000911926	-0.438597	normal	0.0126208	-0.319004	normal	--	--	Biological Process: protein folding (GO:0006457);; Cellular Component: prefoldin complex (GO:0016272);; Molecular Function: unfolded protein binding (GO:0051082);;	K04797|6.5e-79|ghi:107900968|K04797 prefoldin alpha subunit | (RefSeq) probable prefoldin subunit 5	--	Prefoldin subunit	Probable prefoldin subunit 5 OS=Arabidopsis thaliana OX=3702 GN=At5g23290 PE=2 SV=1	PREDICTED: probable prefoldin subunit 5 [Gossypium hirsutum]
Gh_A01G015600	Os04g0620700	33.5	34.3	29.6	57.6	49.9	48.3	107.4	94.5	110.2	137.1	126.7	137.4	0.00940605	0.677702	normal	0.00966559	0.362313	normal	[J]	Translation, ribosomal structure and biogenesis	Molecular Function: RNA binding (GO:0003723);; Cellular Component: nucleolus (GO:0005730);;	K11294|3.5e-179|ghi:107900963|K11294 nucleolin | (RefSeq) nucleolin 1-like	--	RNA recognition motif. (a.k.a. RRM, RBD, or RNP domain)	Nucleolin 2 OS=Oryza sativa subsp. japonica OX=39947 GN=Os04g0620700 PE=2 SV=2	PREDICTED: nucleolin 1-like [Gossypium hirsutum]
Gh_A01G021200	ACX3	63.7	70.6	69.2	136.1	135.1	126.6	82.5	78.9	81.4	106.6	110.1	106.7	0.000132227	0.967014	normal	7.09019e-05	0.413551	normal	[I]	Lipid transport and metabolism	Molecular Function: acyl-CoA oxidase activity (GO:0003997);; Cellular Component: peroxisome (GO:0005777);; Biological Process: fatty acid beta-oxidation (GO:0006635);; Molecular Function: FAD binding (GO:0071949);;	K00232|0.0e+00|ghi:107938470|K00232 acyl-CoA oxidase [EC:1.3.3.6] | (RefSeq) acyl-coenzyme A oxidase 3, peroxisomal-like	Fatty acid degradation (ko00071);; beta-Alanine metabolism (ko00410);; alpha-Linolenic acid metabolism (ko00592);; Propanoate metabolism (ko00640);; Biosynthesis of unsaturated fatty acids (ko01040);; Carbon metabolism (ko01200);; Fatty acid metabolism (ko01212);; Peroxisome (ko04146)	Acyl-CoA oxidase	Acyl-coenzyme A oxidase 3, peroxisomal OS=Arabidopsis thaliana OX=3702 GN=ACX3 PE=1 SV=1	hypothetical protein ES319_A01G021300v1 [Gossypium barbadense]
Gh_A01G023900	NAD9	55.3	59.4	54.7	53.9	53.9	57.4	57.2	55.4	56.8	61.5	59.5	57.2	0.500355	-0.0362202	normal	0.127726	0.0730635	normal	[C]	Energy production and conversion	Molecular Function: NADH dehydrogenase (ubiquinone) activity (GO:0008137);; Cellular Component: integral component of membrane (GO:0016021);;	K03936|3.8e-87|gab:33134419|K03936 NADH dehydrogenase (ubiquinone) Fe-S protein 3 [EC:7.1.1.2] | (RefSeq) nad9, CEE71_mgp37; NADH dehydrogenase subunit 9	Oxidative phosphorylation (ko00190)	Respiratory-chain NADH dehydrogenase, 30 Kd subunit	NADH dehydrogenase [ubiquinone] iron-sulfur protein 3 OS=Arabidopsis thaliana OX=3702 GN=NAD9 PE=1 SV=2	hypothetical protein B456_001G166700 [Gossypium raimondii]
Gh_A01G024400	ABCC2	115.5	137.8	146.4	111.8	157.4	171.2	140.4	164.1	160.8	92.1	130.7	71.9	0.549626	0.139897	normal	0.0640813	-0.658914	normal	[R]	General function prediction only	Molecular Function: ATP binding (GO:0005524);; Cellular Component: integral component of membrane (GO:0016021);; Molecular Function: ATPase activity (GO:0016887);; Molecular Function: ATPase activity, coupled to transmembrane movement of substances (GO:0042626);;	K05677|1.7e-39|ccp:CHC_T00009461001|K05677 ATP-binding cassette, subfamily D (ALD), member 3 | (RefSeq) ATP-binding cassette, sub-family D (ALD), member 3	ABC transporters (ko02010);; Peroxisome (ko04146)	ABC transporter transmembrane region 2	ABC transporter D family member 2, chloroplastic OS=Arabidopsis thaliana OX=3702 GN=ABCC2 PE=1 SV=1	hypothetical protein ES332_A01G032600v1 [Gossypium tomentosum]
Gh_A01G025600	TSJT1	83.5	82.5	81.6	94.4	93	95.7	86.4	88.2	87.5	114.5	109.5	112.8	0.000445097	0.1933	normal	0.00139283	0.361775	normal	--	--	--	--	--	Aluminium induced protein	Stem-specific protein TSJT1 OS=Nicotiana tabacum OX=4097 GN=TSJT1 PE=2 SV=1	hypothetical protein ES288_A01G027800v1 [Gossypium darwinii]
Gh_A01G026200	ECI3	89.9	88.4	87.9	116.8	119.6	121.1	84.8	83.4	85	116.8	122.2	122.9	0.000284029	0.425433	normal	0.00165053	0.515314	normal	[I]	Lipid transport and metabolism	Molecular Function: catalytic activity (GO:0003824);;	K07517|6.1e-129|ghi:107940446|K07517 Delta3-Delta2-enoyl-CoA isomerase [EC:5.3.3.8] | (RefSeq) enoyl-CoA delta isomerase 2, peroxisomal-like	Fatty acid degradation (ko00071)	Enoyl-CoA hydratase/isomerase	Enoyl-CoA delta isomerase 2, peroxisomal OS=Arabidopsis thaliana OX=3702 GN=ECI2 PE=1 SV=1	PREDICTED: enoyl-CoA delta isomerase 2, peroxisomal-like [Gossypium hirsutum]
Gh_A01G027000	ufaA1	72.5	59.1	70.3	88.2	87.7	89.7	137.2	174.8	135	184.8	195.6	187.2	0.0338271	0.395614	normal	0.0815487	0.3446	normal	[S]	Function unknown	Molecular Function: oxidoreductase activity (GO:0016491);;	K00574|0.0e+00|gra:105774895|K00574 cyclopropane-fatty-acyl-phospholipid synthase [EC:2.1.1.79] | (RefSeq) uncharacterized LOC105774895	--	Mycolic acid cyclopropane synthetase	3-hydroxy-16-methoxy-2,3-dihydrotabersonine N-methyltransferase OS=Catharanthus roseus OX=4058 GN=NMT PE=1 SV=1	hypothetical protein ES319_A01G026900v1 [Gossypium barbadense]
Gh_A01G030300	IMPA1	63.1	69.6	64.9	86.1	82.9	84.8	84.9	87.6	87.7	114.3	112.2	114.8	0.00374566	0.361109	normal	2.822e-05	0.391419	normal	--	--	Cellular Component: cytoplasm (GO:0005737);; Biological Process: protein import into nucleus (GO:0006606);; Cellular Component: host cell nucleus (GO:0042025);; Molecular Function: nuclear import signal receptor activity (GO:0061608);;	K15042|9.1e-226|ghi:107936134|K15042 importin subunit alpha-6/7 | (RefSeq) importin subunit alpha-2-like isoform X1	--	Armadillo/beta-catenin-like repeat	Importin subunit alpha-1 OS=Arabidopsis thaliana OX=3702 GN=IMPA1 PE=1 SV=2	hypothetical protein ES332_A01G038800v1 [Gossypium tomentosum]
Gh_A01G030700	ACLB-1	72.8	85.2	72.9	99	99.3	98.4	83.5	87.5	93.9	119.6	119.9	116.3	0.0330132	0.361737	normal	0.00474378	0.425619	normal	[C]	Energy production and conversion	Molecular Function: transferase activity, transferring acyl groups, acyl groups converted into alkyl on transfer (GO:0046912);;	K01648|0.0e+00|gab:108480138|K01648 ATP citrate (pro-S)-lyase [EC:2.3.3.8] | (RefSeq) ATP-citrate synthase beta chain protein 2	Citrate cycle (TCA cycle) (ko00020)	Citrate synthase, C-terminal domain	ATP-citrate synthase beta chain protein 2 OS=Arabidopsis thaliana OX=3702 GN=ACLB-2 PE=1 SV=1	hypothetical protein E1A91_A01G031800v1 [Gossypium mustelinum]
Gh_A01G031100	At5g49510	85.2	89.6	85.6	113.4	106.3	108.5	90.7	91.2	98.4	111.3	111.2	110.8	0.00157498	0.333846	normal	0.0189403	0.24985	normal	--	--	Biological Process: protein folding (GO:0006457);; Cellular Component: prefoldin complex (GO:0016272);;	--	--	Prefoldin subunit	Probable prefoldin subunit 3 OS=Arabidopsis thaliana OX=3702 GN=At5g49510 PE=1 SV=1	hypothetical protein ES319_A01G030900v1 [Gossypium barbadense]
Gh_A01G033300	PSBR	79.7	77.4	80.7	125.9	127.4	126.2	164.4	173.1	171	105	104.5	101.1	4.173e-05	0.674351	normal	0.000267898	-0.71119	normal	--	--	Cellular Component: photosystem II oxygen evolving complex (GO:0009654);; Biological Process: photosynthesis (GO:0015979);; Cellular Component: integral component of membrane (GO:0016021);;	K03541|1.4e-72|gab:108483790|K03541 photosystem II 10kDa protein | (RefSeq) photosystem II 10 kDa polypeptide, chloroplastic-like isoform X1	Photosynthesis (ko00195)	Photosystem II 10 kDa polypeptide PsbR	Photosystem II 10 kDa polypeptide, chloroplastic OS=Solanum tuberosum OX=4113 GN=PSBR PE=2 SV=1	hypothetical protein ES319_A01G033200v1 [Gossypium barbadense]
Gh_A01G035300	SR45	112.6	111.5	102.8	120.9	103	103.8	92.5	93.3	111.9	119.6	100.9	102.3	0.970319	0.0035263	normal	0.392604	0.116781	normal	[J]	Translation, ribosomal structure and biogenesis	Molecular Function: RNA binding (GO:0003723);;	K14325|2.3e-94|gab:108464587|K14325 RNA-binding protein with serine-rich domain 1 | (RefSeq) LOW QUALITY PROTEIN: serine/arginine-rich splicing factor SR45-like	RNA transport (ko03013);; mRNA surveillance pathway (ko03015)	RNA recognition motif. (a.k.a. RRM, RBD, or RNP domain)	Serine/arginine-rich splicing factor SR45 OS=Arabidopsis thaliana OX=3702 GN=SR45 PE=1 SV=1	hypothetical protein E1A91_A01G036800v1 [Gossypium mustelinum]
Gh_A01G035700	LOS1	92.6	103.4	96.5	147.1	139.2	153.3	77.2	73.6	73.8	117.4	119.5	109.6	0.000914058	0.587755	normal	0.00216495	0.625497	normal	[J]	Translation, ribosomal structure and biogenesis	Molecular Function: GTPase activity (GO:0003924);; Molecular Function: GTP binding (GO:0005525);;	K03234|0.0e+00|gab:108463766|K03234 elongation factor 2 | (RefSeq) elongation factor 2	--	Elongation factor Tu GTP binding domain	Elongation factor 2 OS=Arabidopsis thaliana OX=3702 GN=LOS1 PE=1 SV=1	PREDICTED: elongation factor 2 [Gossypium arboreum]
Gh_A01G037000	GEBPL	91.1	87.4	90.5	99.4	98.9	97.1	117.6	117.6	118.9	104.8	100.7	104.9	0.00532096	0.135064	normal	0.00521627	-0.190028	normal	--	--	Biological Process: regulation of transcription, DNA-templated (GO:0006355);;	--	--	Protein of unknown function, DUF573	GLABROUS1 enhancer-binding protein-like OS=Arabidopsis thaliana OX=3702 GN=GEBPL PE=1 SV=1	hypothetical protein ES332_A01G047000v1 [Gossypium tomentosum]
Gh_A01G038000	ICR4	96.2	98.5	97.5	125.2	115	122.7	85.8	88	93.4	111.3	106.4	106.2	0.0133958	0.312616	normal	0.00339591	0.277628	normal	--	--	Cellular Component: cellular_component (GO:0005575);; Cellular Component: intracellular (GO:0005622);; Cellular Component: cell (GO:0005623);; Cellular Component: nucleus (GO:0005634);; Cellular Component: plasma membrane (GO:0005886);; Biological Process: biological_process (GO:0008150);; Biological Process: regulation of hormone levels (GO:0010817);; Cellular Component: membrane (GO:0016020);; …	K03231|1.0e-29|mtr:MTR_8g008740|K03231 elongation factor 1-alpha | (RefSeq) elongation factor 1-alpha	RNA transport (ko03013)	--	Interactor of constitutive active ROPs 4 OS=Arabidopsis thaliana OX=3702 GN=ICR4 PE=1 SV=2	PREDICTED: interactor of constitutive active ROPs 4-like isoform X2 [Gossypium hirsutum]
Gh_A01G040200	UBC35	93.2	98.7	93.2	102.3	98.3	99.4	115.9	115.2	114.8	124.2	127.2	124.6	0.0966021	0.0734945	normal	0.00460801	0.120378	normal	--	--	Biological Process: protein polyubiquitination (GO:0000209);; Cellular Component: nucleus (GO:0005634);; Biological Process: postreplication repair (GO:0006301);; Molecular Function: ubiquitin conjugating enzyme activity (GO:0061631);; Biological Process: protein K63-linked ubiquitination (GO:0070534);;	K10580|4.0e-78|ghi:107933927|K10580 ubiquitin-conjugating enzyme E2 N [EC:2.3.2.23] | (RefSeq) ubiquitin-conjugating enzyme E2 36-like	Ubiquitin mediated proteolysis (ko04120)	Ubiquitin-conjugating enzyme	Ubiquitin-conjugating enzyme E2 35 OS=Arabidopsis thaliana OX=3702 GN=UBC35 PE=1 SV=1	PREDICTED: ubiquitin-conjugating enzyme E2 36-like [Gossypium hirsutum]
Gh_A01G045600	RPL13	57.3	61.6	56.3	65.6	62.3	62.8	103.5	103.4	105	135.5	131.2	135.4	0.065702	0.122302	normal	0.000764523	0.366471	normal	[J]	Translation, ribosomal structure and biogenesis	Molecular Function: structural constituent of ribosome (GO:0003735);; Cellular Component: ribosome (GO:0005840);; Biological Process: translation (GO:0006412);;	K02871|1.8e-136|gab:108480167|K02871 large subunit ribosomal protein L13 | (RefSeq) 50S ribosomal protein L13, chloroplastic-like	Ribosome (ko03010)	Ribosomal protein L13	50S ribosomal protein L13, chloroplastic OS=Arabidopsis thaliana OX=3702 GN=RPL13 PE=2 SV=1	hypothetical protein ES319_A01G046700v1 [Gossypium barbadense]
Gh_A01G046300	At1g53430	114.2	136.8	108.1	139.4	189	148	116.5	124.5	122.1	150.4	120.6	130.4	0.108129	0.407788	normal	0.280165	0.144674	normal	--		Molecular Function: protein kinase activity (GO:0004672);; Molecular Function: ATP binding (GO:0005524);; Cellular Component: integral component of membrane (GO:0016021);;	K13416|2.5e-70|oeu:111394691|K13416 brassinosteroid insensitive 1-associated receptor kinase 1 [EC:2.7.10.1 2.7.11.1] | (RefSeq) BRASSINOSTEROID INSENSITIVE 1-associated receptor kinase 1-like isoform X1	MAPK signaling pathway - plant (ko04016);; Plant hormone signal transduction (ko04075);; Plant-pathogen interaction (ko04626)	Protein tyrosine and serine/threonine kinase	Probable LRR receptor-like serine/threonine-protein kinase At1g53430 OS=Arabidopsis thaliana OX=3702 GN=At1g53430 PE=1 SV=1	hypothetical protein ES319_A01G047400v1 [Gossypium barbadense]
Gh_A01G049000	GGH2	136.7	137	140.4	120.3	117.4	115.3	98.3	96	95.3	121.8	124.2	125.6	0.000497022	-0.230311	normal	5.93874e-05	0.359689	normal	--	--	Molecular Function: omega peptidase activity (GO:0008242);;	K01307|6.7e-112|ghi:107917114|K01307 gamma-glutamyl hydrolase [EC:3.4.19.9] | (RefSeq) gamma-glutamyl hydrolase 2-like isoform X1	Folate biosynthesis (ko00790)	Peptidase C26	Gamma-glutamyl hydrolase 2 OS=Arabidopsis thaliana OX=3702 GN=GGH2 PE=1 SV=2	PREDICTED: gamma-glutamyl hydrolase 2-like isoform X2 [Gossypium hirsutum]
Gh_A01G050000	KU70	100.1	111.3	104.9	137	132.4	141.3	86.8	76.5	78.4	160.8	142.9	142.2	0.00196642	0.376791	normal	0.00215452	0.883503	normal	--	--	Biological Process: telomere maintenance (GO:0000723);; Molecular Function: DNA helicase activity (GO:0003678);; Molecular Function: damaged DNA binding (GO:0003684);; Biological Process: double-strand break repair via nonhomologous end joining (GO:0006303);; Molecular Function: telomeric DNA binding (GO:0042162);; Cellular Component: Ku70:Ku80 complex (GO:0043564);;	K10884|0.0e+00|ghi:107917996|K10884 ATP-dependent DNA helicase 2 subunit 1 | (RefSeq) ATP-dependent DNA helicase 2 subunit KU70-like	Non-homologous end-joining (ko03450)	Ku70/Ku80 N-terminal alpha/beta domain	ATP-dependent DNA helicase 2 subunit KU70 OS=Arabidopsis thaliana OX=3702 GN=KU70 PE=1 SV=1	hypothetical protein ES332_A01G062000v1 [Gossypium tomentosum]
Gh_A01G051900	Gh_A01G051900	143.2	154	151.2	101	92.2	96.5	70.1	68.8	69.5	65	68.1	68.2	0.00029088	-0.630227	normal	0.141761	-0.0500081	normal	[R]	General function prediction only	--	--	--	--	Pathogen-related protein OS=Hordeum vulgare OX=4513 PE=2 SV=2	hypothetical protein GOBAR_AA18108 [Gossypium barbadense]
Gh_A01G054000	At1g78830	85	85	83.9	148.3	148.7	147.7	75.6	76.9	77.7	67.6	69.9	66.7	3.76511e-08	0.808572	normal	0.00291255	-0.172905	normal	--	--	Cellular Component: cellular_component (GO:0005575);; Cellular Component: extracellular region (GO:0005576);; Cellular Component: cell wall (GO:0005618);; Cellular Component: intracellular (GO:0005622);; Cellular Component: cell (GO:0005623);; Cellular Component: cytoplasm (GO:0005737);; Cellular Component: Golgi apparatus (GO:0005794);; Cellular Component: plasma membrane (GO:0005886);; Cellular…	--	--	D-mannose binding lectin	EP1-like glycoprotein 2 OS=Arabidopsis thaliana OX=3702 GN=At1g78830 PE=1 SV=1	hypothetical protein ES288_A01G059700v1 [Gossypium darwinii]
Gh_A01G056300	At3g15020	152.5	137.8	144.8	88.8	84.9	86.7	111.9	114.7	115.9	137.5	125.8	135.5	0.00331212	-0.740618	normal	0.0258279	0.219561	normal	[C]	Energy production and conversion	Biological Process: carbohydrate metabolic process (GO:0005975);; Biological Process: tricarboxylic acid cycle (GO:0006099);; Biological Process: malate metabolic process (GO:0006108);; Molecular Function: L-malate dehydrogenase activity (GO:0030060);;	K00026|1.8e-187|gab:108480222|K00026 malate dehydrogenase [EC:1.1.1.37] | (RefSeq) malate dehydrogenase, mitochondrial-like	Citrate cycle (TCA cycle) (ko00020);; Cysteine and methionine metabolism (ko00270);; Pyruvate metabolism (ko00620);; Glyoxylate and dicarboxylate metabolism (ko00630);; Carbon fixation in photosynthetic organisms (ko00710);; Carbon metabolism (ko01200)	lactate/malate dehydrogenase, alpha/beta C-terminal domain	Malate dehydrogenase, mitochondrial OS=Citrullus lanatus OX=3654 GN=MMDH PE=1 SV=1	hypothetical protein ES319_A01G057100v1 [Gossypium barbadense]
Gh_A01G059100	CARB	126.2	124	132.1	128.4	121	115.9	74.8	79.9	94.5	135.7	114.6	125.7	0.273088	-0.0656234	normal	0.00760766	0.593429	normal	[EF]	Amino acid transport and metabolism;; Nucleotide transport and metabolism	Molecular Function: ATP binding (GO:0005524);; Cellular Component: cytoplasm (GO:0005737);; Biological Process: glutamine metabolic process (GO:0006541);; Biological Process: nitrogen compound metabolic process (GO:0006807);; Molecular Function: metal ion binding (GO:0046872);;	K01955|0.0e+00|ghi:107917754|K01955 carbamoyl-phosphate synthase large subunit [EC:6.3.5.5] | (RefSeq) carbamoyl-phosphate synthase large chain, chloroplastic-like	Pyrimidine metabolism (ko00240);; Alanine, aspartate and glutamate metabolism (ko00250)	Carbamoyl-phosphate synthase L chain, ATP binding domain	Carbamoyl-phosphate synthase large chain, chloroplastic OS=Arabidopsis thaliana OX=3702 GN=CARB PE=1 SV=1	PREDICTED: carbamoyl-phosphate synthase large chain, chloroplastic-like [Gossypium hirsutum]
Gh_A01G059200	Gh_A01G059200	136	130.5	140.7	122.2	115.9	115.5	91.2	96.3	100.1	56.5	53.7	54.4	0.0100819	-0.203619	normal	0.00186693	-0.805099	normal	--	--	Cellular Component: integral component of membrane (GO:0016021);;	--	--	Protein of unknown function (DUF3082)	--	PREDICTED: uncharacterized protein LOC107917756 [Gossypium hirsutum]
Gh_A01G062200	VIT_19s0014g02480	96.8	97.5	94.2	102.1	107.6	104.5	81.7	82.9	82	114	117.3	115.6	0.0153562	0.123112	normal	0.000197261	0.492347	normal	[G]	Carbohydrate transport and metabolism	Molecular Function: magnesium ion binding (GO:0000287);; Cellular Component: cytoplasm (GO:0005737);; Molecular Function: zinc ion binding (GO:0008270);; Biological Process: L-methionine salvage from S-adenosylmethionine (GO:0019284);; Biological Process: L-methionine salvage from methylthioadenosine (GO:0019509);; Molecular Function: 2,3-diketo-5-methylthiopentyl-1-phosphate enolase activity (GO…	K16054|0.0e+00|ghi:107917240|K16054 methylthioribulose 1-phosphate dehydratase / enolase-phosphatase E1 [EC:4.2.1.109 3.1.3.77] | (RefSeq) probable bifunctional methylthioribulose-1-phosphate dehydratase/enolase-phosphatase E1	Cysteine and methionine metabolism (ko00270)	GH3 auxin-responsive promoter	Probable bifunctional methylthioribulose-1-phosphate dehydratase/enolase-phosphatase E1 OS=Populus trichocarpa OX=3694 GN=POPTR_0001s40980g PE=3 SV=2	PREDICTED: probable bifunctional methylthioribulose-1-phosphate dehydratase/enolase-phosphatase E1 [Gossypium hirsutum]
Gh_A01G067100	TRS130	82.6	77.1	82.5	70.8	68.2	66.4	66.8	68.4	70.3	62.7	62.8	64.2	0.00716918	-0.237763	normal	0.0201368	-0.115419	normal	--	--	Biological Process: mitotic cell cycle (GO:0000278);; Biological Process: mitotic cytokinesis (GO:0000281);; Biological Process: cytokinesis (GO:0000910);; Biological Process: cytokinesis by cell plate formation (GO:0000911);; Biological Process: cell plate assembly (GO:0000919);; Cellular Component: cellular_component (GO:0005575);; Cellular Component: intracellular (GO:0005622);; Cellular Compo…	K20307|0.0e+00|gab:108483223|K20307 trafficking protein particle complex subunit 10 | (RefSeq) trafficking protein particle complex II-specific subunit 130 homolog isoform X1	--	Trafficking protein particle complex subunit 10, TRAPPC10	Trafficking protein particle complex II-specific subunit 130 homolog OS=Arabidopsis thaliana OX=3702 GN=TRS130 PE=1 SV=1	hypothetical protein E1A91_A01G069200v1 [Gossypium mustelinum]
Gh_A01G071900	At4g27270	94.4	94.6	83.4	114.8	91.6	80	123	128.6	124.3	148.8	153.3	162.3	0.701982	0.0723048	normal	0.00885231	0.305019	normal	[C]	Energy production and conversion	Molecular Function: NAD(P)H dehydrogenase (quinone) activity (GO:0003955);; Cellular Component: peroxisome (GO:0005777);; Molecular Function: FMN binding (GO:0010181);; Molecular Function: 2-hydroxy-1,4-benzoquinone reductase activity (GO:0050625);; Biological Process: oxidation-reduction process (GO:0055114);; Biological Process: seed trichome initiation (GO:0090377);; Biological Process: seed t…	K03809|4.0e-113|ghi:107917815|K03809 NAD(P)H dehydrogenase (quinone) [EC:1.6.5.2] | (RefSeq) probable NAD(P)H dehydrogenase (quinone) FQR1-like 1	Ubiquinone and other terpenoid-quinone biosynthesis (ko00130)	NADPH-dependent FMN reductase	Probable NAD(P)H dehydrogenase (quinone) FQR1-like 1 OS=Arabidopsis thaliana OX=3702 GN=At4g27270 PE=1 SV=1	probable NAD(P)H dehydrogenase (quinone) FQR1-like 1 [Gossypium hirsutum]
Gh_A01G077000	THI1	65.3	65	59.9	42.3	44	41.8	235.6	243.4	247.9	141	134.2	132.7	0.00312919	-0.570247	normal	4.03154e-05	-0.833541	normal	[H]	Coenzyme transport and metabolism	Molecular Function: iron ion binding (GO:0005506);; Cellular Component: cytosol (GO:0005829);; Biological Process: thiamine biosynthetic process (GO:0009228);; Cellular Component: chloroplast stroma (GO:0009570);; Molecular Function: transferase activity, transferring pentosyl groups (GO:0016763);; Biological Process: thiazole biosynthetic process (GO:0052837);;	K03146|9.9e-200|ghi:107917921|K03146 cysteine-dependent adenosine diphosphate thiazole synthase [EC:2.4.2.60] | (RefSeq) thiamine thiazole synthase, chloroplastic-like	Thiamine metabolism (ko00730)	Thi4 family	Thiamine thiazole synthase, chloroplastic OS=Citrus sinensis OX=2711 GN=THI1 PE=2 SV=1	PREDICTED: thiamine thiazole synthase, chloroplastic-like [Gossypium hirsutum]
Gh_A01G081400	CPK9	87.8	84.2	78.9	101.1	97.1	110.3	97.3	101.6	106.8	116	116.1	113.6	0.0198087	0.298158	normal	0.0314092	0.177404	normal	[T]	Signal transduction mechanisms	Molecular Function: calcium ion binding (GO:0005509);; Molecular Function: calmodulin binding (GO:0005516);; Molecular Function: ATP binding (GO:0005524);; Cellular Component: nucleus (GO:0005634);; Cellular Component: cytoplasm (GO:0005737);; Molecular Function: calcium-dependent protein serine/threonine kinase activity (GO:0009931);; Biological Process: peptidyl-serine phosphorylation (GO:00181…	K13412|1.1e-311|ghi:107917802|K13412 calcium-dependent protein kinase [EC:2.7.11.1] | (RefSeq) calcium-dependent protein kinase 2-like	Plant-pathogen interaction (ko04626)	Protein kinase domain	Calcium-dependent protein kinase 9 OS=Arabidopsis thaliana OX=3702 GN=CPK9 PE=1 SV=1	PREDICTED: calcium-dependent protein kinase 2-like [Gossypium hirsutum]
Gh_A01G081900	ATPC2	151.4	149.7	150.5	116.3	127.5	122.9	109.8	111.4	101.1	104.3	103.9	105.8	0.0115259	-0.300445	normal	0.479736	-0.0376396	normal	[C]	Energy production and conversion	Biological Process: ATP synthesis coupled proton transport (GO:0015986);; Cellular Component: proton-transporting ATP synthase complex, catalytic core F(1) (GO:0045261);; Molecular Function: proton-transporting ATP synthase activity, rotational mechanism (GO:0046933);;	K02115|1.0e-194|gab:108481990|K02115 F-type H+-transporting ATPase subunit gamma | (RefSeq) ATP synthase gamma chain, chloroplastic-like	Oxidative phosphorylation (ko00190);; Photosynthesis (ko00195)	ATP synthase	ATP synthase gamma chain, chloroplastic OS=Nicotiana tabacum OX=4097 GN=ATPC PE=1 SV=1	hypothetical protein ES319_A01G081400v1 [Gossypium barbadense]
Gh_A01G088400	RNP1	89.8	90	90.8	93.7	92.1	92.4	129.7	131.7	130.6	120	119.9	117.9	0.0175043	0.0399606	normal	0.000257649	-0.1317	normal	[J]	Translation, ribosomal structure and biogenesis	Molecular Function: RNA binding (GO:0003723);; Cellular Component: nucleus (GO:0005634);; Biological Process: regulation of RNA metabolic process (GO:0051252);; Cellular Component: ribonucleoprotein complex (GO:1990904);;	K14411|1.4e-252|gab:108483540|K14411 RNA-binding protein Musashi | (RefSeq) heterogeneous nuclear ribonucleoprotein 1 isoform X1	mRNA surveillance pathway (ko03015)	RNA recognition motif. (a.k.a. RRM, RBD, or RNP domain)	Heterogeneous nuclear ribonucleoprotein 1 OS=Arabidopsis thaliana OX=3702 GN=RNP1 PE=1 SV=1	PREDICTED: heterogeneous nuclear ribonucleoprotein 1 isoform X1 [Gossypium arboreum]
Gh_A01G094100	At5g55860	55.2	52.1	51.9	54	57.5	56.4	46.1	51.8	52.9	44.3	42.9	42.5	0.12286	0.0767619	normal	0.0710031	-0.217458	normal	--	--	Cellular Component: cytosol (GO:0005829);; Biological Process: chloroplast avoidance movement (GO:0009903);; Biological Process: chloroplast accumulation movement (GO:0009904);;	K00787|2.7e-12|csat:104723383|K00787 farnesyl diphosphate synthase [EC:2.5.1.1 2.5.1.10] | (RefSeq) putative WEB family protein At4g17210	Terpenoid backbone biosynthesis (ko00900)	Weak chloroplast movement under blue light	WEB family protein At5g55860 OS=Arabidopsis thaliana OX=3702 GN=At5g55860 PE=1 SV=1	PREDICTED: WEB family protein At5g55860-like [Gossypium hirsutum]
Gh_A01G094500	POLR1C	63.4	62.2	63.8	54.3	56.4	56.1	71.6	82.3	83	74.9	74.9	71.4	0.00112651	-0.183317	normal	0.289641	-0.0989268	normal	[K]	Transcription	Molecular Function: DNA binding (GO:0003677);; Molecular Function: DNA-directed 5'-3' RNA polymerase activity (GO:0003899);; Biological Process: transcription, DNA-templated (GO:0006351);; Molecular Function: protein dimerization activity (GO:0046983);;	K03027|6.0e-219|gab:108480727|K03027 DNA-directed RNA polymerases I and III subunit RPAC1 | (RefSeq) DNA-directed RNA polymerases I and III subunit RPAC1	RNA polymerase (ko03020)	RNA polymerase Rpb3/RpoA insert domain	DNA-directed RNA polymerases II, IV and V subunit 3 OS=Arabidopsis thaliana OX=3702 GN=NRPB3 PE=1 SV=1	hypothetical protein ES332_A01G109200v1 [Gossypium tomentosum]
Gh_A01G101400	RPS19C	164.6	164.9	162.2	122.9	127	128.7	110.2	111.8	107	126.2	122.5	127.8	0.000335506	-0.377104	normal	0.00176558	0.194562	normal	[J]	Translation, ribosomal structure and biogenesis	Biological Process: ribosomal small subunit assembly (GO:0000028);; Molecular Function: RNA binding (GO:0003723);; Molecular Function: structural constituent of ribosome (GO:0003735);; Biological Process: translation (GO:0006412);; Cellular Component: cytosolic small ribosomal subunit (GO:0022627);;	K02966|2.5e-77|gab:108461576|K02966 small subunit ribosomal protein S19e | (RefSeq) 40S ribosomal protein S19-3	Ribosome (ko03010)	Ribosomal protein S19e	40S ribosomal protein S19-3 OS=Arabidopsis thaliana OX=3702 GN=RPS19C PE=2 SV=1	PREDICTED: 40S ribosomal protein S19-3-like [Gossypium raimondii]
Gh_A01G103800	NUA	109.8	108.6	112	94.7	93.8	94.4	88.3	89.1	90.4	81.2	80.2	80.7	0.00236819	-0.223922	normal	0.00136722	-0.145553	normal	--	--	Biological Process: protein import into nucleus (GO:0006606);;	K09291|0.0e+00|ghi:107917884|K09291 nucleoprotein TPR | (RefSeq) nuclear-pore anchor-like isoform X1	RNA transport (ko03013)	TPR/MLP1/MLP2-like protein	Nuclear-pore anchor OS=Arabidopsis thaliana OX=3702 GN=NUA PE=1 SV=1	hypothetical protein ES332_A01G118700v1 [Gossypium tomentosum]
Gh_A01G105300	AHL10	109.6	132.4	110	109.7	117.5	110.3	156.8	126.2	130.4	104.7	118.5	121.7	0.594662	-0.0606879	normal	0.124655	-0.26136	normal	--	--	Molecular Function: AT DNA binding (GO:0003680);; Cellular Component: nucleus (GO:0005634);;	--	--	Plants and Prokaryotes Conserved (PCC) domain	AT-hook motif nuclear-localized protein 10 OS=Arabidopsis thaliana OX=3702 GN=AHL10 PE=1 SV=2	PREDICTED: AT-hook motif nuclear-localized protein 10-like [Gossypium hirsutum]
Gh_A01G106300	ssl2009	162.3	156	162.6	111.2	110.9	113.4	102.4	110.4	111.3	85.5	83.7	91.5	0.000654241	-0.519424	normal	0.00503212	-0.314048	normal	--	--	Cellular Component: integral component of membrane (GO:0016021);;	--	--	--	--	hypothetical protein ES319_A01G104200v1 [Gossypium barbadense]
Gh_A01G108900	SMD3B	71.2	69.6	72.2	97.6	102.5	97.5	117.8	128.1	130.1	100	97.7	95	0.000832094	0.482521	normal	0.0104818	-0.36131	normal	--	--	Biological Process: spliceosomal snRNP assembly (GO:0000387);; Cellular Component: spliceosomal complex (GO:0005681);; Cellular Component: cytosol (GO:0005829);;	K11088|1.4e-58|gab:108467341|K11088 small nuclear ribonucleoprotein D3 | (RefSeq) small nuclear ribonucleoprotein SmD3b-like	Spliceosome (ko03040)	LSM domain	Small nuclear ribonucleoprotein SmD3b OS=Arabidopsis thaliana OX=3702 GN=SMD3B PE=2 SV=1	PREDICTED: small nuclear ribonucleoprotein Sm D3 [Gossypium raimondii]
Gh_A01G112000	Asprv1	151.1	152.7	147.1	87.2	87.6	85.3	121.7	121.2	116.7	95.3	97.3	99.1	0.000112555	-0.793741	normal	0.000576647	-0.301908	normal	--	--	--	K12355|4.9e-64|gab:108485106|K12355 coniferyl-aldehyde dehydrogenase [EC:1.2.1.68] | (RefSeq) aldehyde dehydrogenase family 2 member C4-like	Phenylpropanoid biosynthesis (ko00940)	--	--	PREDICTED: uncharacterized protein LOC107917376 [Gossypium hirsutum]
Gh_A01G112100	Bp10	87.9	88.3	88	130.4	129.5	130.4	84.4	82.2	87	94.7	93.2	91	4.47484e-06	0.562953	normal	0.0100041	0.137193	normal	[DPM]	Cell cycle control, cell division, chromosome partitioning;; Inorganic ion transport and metabolism;; Cell wall/membrane/envelope biogenesis	Molecular Function: ferroxidase activity (GO:0004322);; Molecular Function: copper ion binding (GO:0005507);; Cellular Component: plasma membrane (GO:0005886);; Biological Process: iron ion transport (GO:0006826);; Biological Process: iron ion homeostasis (GO:0055072);;	K19791|5.4e-197|oeu:111379234|K19791 iron transport multicopper oxidase | (RefSeq) L-ascorbate oxidase homolog	--	Multicopper oxidase	L-ascorbate oxidase homolog OS=Brassica napus OX=3708 GN=Bp10 PE=2 SV=1	PREDICTED: L-ascorbate oxidase homolog [Gossypium hirsutum]
Gh_A01G113300	REFA1	88.4	90.5	92.1	109.8	111.5	112.6	46.6	47.1	51.8	67.2	68.3	69.1	0.000155928	0.301123	normal	0.00366108	0.491787	normal	[J]	Translation, ribosomal structure and biogenesis	Molecular Function: translation elongation factor activity (GO:0003746);; Molecular Function: GTPase activity (GO:0003924);; Molecular Function: GTP binding (GO:0005525);;	K03231|6.3e-260|gab:108483013|K03231 elongation factor 1-alpha | (RefSeq) elongation factor 1-alpha-like	RNA transport (ko03013)	Elongation factor Tu GTP binding domain	Elongation factor 1-alpha OS=Oryza sativa subsp. japonica OX=39947 GN=REFA1 PE=2 SV=2	elongation factor 1-alpha-like [Gossypium hirsutum]
Gh_A01G118500	Gh_A01G118500	80.2	80.4	77	116.4	119.8	116.7	94.7	90.5	87.8	114.9	128.9	126.1	1.56214e-05	0.570725	normal	0.00761124	0.438234	normal	[O]	Posttranslational modification, protein turnover, chaperones	Biological Process: cell redox homeostasis (GO:0045454);;	K03671|1.6e-61|gab:108481965|K03671 thioredoxin 1 | (RefSeq) thioredoxin H1-like	--	Thioredoxin	Thioredoxin H-type OS=Ricinus communis OX=3988 PE=3 SV=1	PREDICTED: thioredoxin H1-like [Gossypium hirsutum]
Gh_A01G119400	Gh_A01G119400	75.4	79	76.9	83.8	90.3	88.4	87.3	89.6	90.1	135.5	138.8	142.5	0.0167904	0.182552	normal	0.000363528	0.642516	normal	[R]	General function prediction only	Cellular Component: cellular_component (GO:0005575);; Cellular Component: cell (GO:0005623);; Cellular Component: plasma membrane (GO:0005886);; Biological Process: response to stress (GO:0006950);; Biological Process: response to oxidative stress (GO:0006979);; Biological Process: biological_process (GO:0008150);; Biological Process: response to inorganic substance (GO:0010035);; Biological Proc…	K23050|2.1e-174|ghi:107918019|K23050 phenylcoumaran benzylic ether reductase [EC:1.3.1.-] | (RefSeq) isoflavone reductase-like protein	--	NmrA-like family	Phenylcoumaran benzylic ether reductase TP7 OS=Nicotiana tabacum OX=4097 GN=TP7 PE=1 SV=1	PREDICTED: isoflavone reductase-like protein [Gossypium hirsutum]
Gh_A01G120900	Gigyf2	99.5	101	96.6	83.7	89	85.4	94.8	100.6	103.8	81.9	82.9	86.6	0.00341913	-0.203018	normal	0.0121111	-0.251126	normal	--	--	Molecular Function: protein binding (GO:0005515);;	K18730|3.6e-58|smo:SELMODRAFT_438614|K18730 PERQ amino acid-rich with GYF domain-containing protein | (RefSeq) hypothetical protein	--	GYF domain	Protein ESSENTIAL FOR POTEXVIRUS ACCUMULATION 1 OS=Arabidopsis thaliana OX=3702 GN=EXA1 PE=1 SV=1	PREDICTED: uncharacterized protein LOC107918029 isoform X1 [Gossypium hirsutum]
Gh_A01G121000	Gigyf2	94.1	99.6	102.3	89.2	77.9	81.3	104.7	103.6	104.4	78.8	82.4	80	0.0219191	-0.252932	normal	0.000875419	-0.374549	normal	--	--	Molecular Function: protein binding (GO:0005515);;	K18730|9.2e-57|smo:SELMODRAFT_438614|K18730 PERQ amino acid-rich with GYF domain-containing protein | (RefSeq) hypothetical protein	--	GYF domain	Protein ESSENTIAL FOR POTEXVIRUS ACCUMULATION 1 OS=Arabidopsis thaliana OX=3702 GN=EXA1 PE=1 SV=1	hypothetical protein ES319_A01G119300v1 [Gossypium barbadense]
Gh_A01G126900	At4g06744	86.1	85.5	85.5	114.7	112.2	117.2	136.7	131.8	132.7	99.7	100.1	95.4	0.00210338	0.420498	normal	7.71595e-05	-0.442629	normal	--	--	--	--	--	Leucine rich repeat	Uncharacterized protein At4g06744 OS=Arabidopsis thaliana OX=3702 GN=At4g06744 PE=2 SV=1	PREDICTED: uncharacterized protein At4g06744-like [Gossypium hirsutum]
Gh_A01G128100	Eef1akmt1	46.7	49.5	47.8	34.4	40.8	36.9	43.1	47.4	48.4	52.8	53.5	51.2	0.0170082	-0.361283	normal	0.0465169	0.181305	normal	--	--	Molecular Function: protein-lysine N-methyltransferase activity (GO:0016279);;	K22855|4.0e-36|ghi:107891215|K22855 EEF1A lysine methyltransferase 1 [EC:2.1.1.-] | (RefSeq) protein-lysine N-methyltransferase N6AMT2 isoform X1	--	Probable N6-adenine methyltransferase	--	hypothetical protein ES332_D12G049900v1 [Gossypium tomentosum]
Gh_A01G130000	purH	102.4	101.3	102.4	111.9	114.4	114.5	103.8	106.1	104.6	109.2	110.8	109	0.00176583	0.154922	normal	0.0058578	0.0650276	normal	[F]	Nucleotide transport and metabolism	Molecular Function: IMP cyclohydrolase activity (GO:0003937);; Molecular Function: phosphoribosylaminoimidazolecarboxamide formyltransferase activity (GO:0004643);; Biological Process: purine nucleotide biosynthetic process (GO:0006164);;	K00602|0.0e+00|ghi:107917973|K00602 phosphoribosylaminoimidazolecarboxamide formyltransferase / IMP cyclohydrolase [EC:2.1.2.3 3.5.4.10] | (RefSeq) bifunctional purine biosynthesis protein PurH-like isoform X1	Purine metabolism (ko00230);; One carbon pool by folate (ko00670)	AICARFT/IMPCHase bienzyme	--	hypothetical protein ES319_A01G126900v1 [Gossypium barbadense]
Gh_A01G133900	CER2	107	94.7	97.2	130.3	121.4	117.1	116.4	133.2	116.5	191.4	158.2	216.7	0.0125577	0.303176	normal	0.0474111	0.629329	normal	--	--	Molecular Function: transferase activity, transferring acyl groups other than amino-acyl groups (GO:0016747);;	K13065|3.0e-25|jcu:105633533|K13065 shikimate O-hydroxycinnamoyltransferase [EC:2.3.1.133] | (RefSeq) shikimate O-hydroxycinnamoyltransferase	Phenylpropanoid biosynthesis (ko00940);; Flavonoid biosynthesis (ko00941);; Stilbenoid, diarylheptanoid and gingerol biosynthesis (ko00945)	Transferase family	Protein ECERIFERUM 26-like OS=Arabidopsis thaliana OX=3702 GN=CER26L PE=2 SV=1	PREDICTED: protein ECERIFERUM 1-like [Gossypium hirsutum]
Gh_A01G134000	Gh_A01G134000	121	126.5	120.4	107	94.7	95.8	108	116.1	121.2	126.6	120.1	126.1	0.0136389	-0.306424	normal	0.124535	0.110552	normal	[QV]	Secondary metabolites biosynthesis, transport and catabolism;; Defense mechanisms	Molecular Function: NADPH-hemoprotein reductase activity (GO:0003958);; Cellular Component: endoplasmic reticulum membrane (GO:0005789);; Molecular Function: FMN binding (GO:0010181);; Cellular Component: integral component of membrane (GO:0016021);; Molecular Function: flavin adenine dinucleotide binding (GO:0050660);; Molecular Function: NADP binding (GO:0050661);;	K00327|0.0e+00|ghi:107916528|K00327 NADPH-ferrihemoprotein reductase [EC:1.6.2.4] | (RefSeq) NADPH--cytochrome P450 reductase-like isoform X1	--	FAD binding domain	NADPH--cytochrome P450 reductase OS=Vigna radiata var. radiata OX=3916 PE=1 SV=1	hypothetical protein ES288_A01G140600v1 [Gossypium darwinii]
Gh_A01G136300	psbH	121.3	124.6	125.9	112.1	110.7	108.6	33.8	34	34.3	21.6	24.2	22.4	0.0019279	-0.165953	normal	0.00357743	-0.582139	normal	--	--	Cellular Component: photosystem II (GO:0009523);; Biological Process: photosynthesis (GO:0015979);; Cellular Component: integral component of membrane (GO:0016021);; Molecular Function: phosphate ion binding (GO:0042301);; Biological Process: protein stabilization (GO:0050821);;	K02709|1.2e-30|gab:11540245|K02709 photosystem II PsbH protein | (RefSeq) psbH, GoarCp051; photosystem II protein H	Photosynthesis (ko00195)	Photosystem II 10 kDa phosphoprotein	Photosystem II reaction center protein H OS=Gossypium barbadense OX=3634 GN=psbH PE=3 SV=1	hypothetical protein ES332_A01G151200v1 [Gossypium tomentosum]
Gh_A01G138100	VLN2	154.4	154.1	155.5	88.9	86.7	84.8	78.3	75.6	77.1	72.7	80.6	77.5	6.56948e-05	-0.833395	normal	0.980161	-0.00124963	normal	--	--	Molecular Function: actin filament binding (GO:0051015);; Biological Process: actin filament bundle assembly (GO:0051017);;	K05768|3.2e-250|cmax:111492524|K05768 gelsolin | (RefSeq) villin-4-like isoform X1	--	Gelsolin repeat	Villin-2 OS=Arabidopsis thaliana OX=3702 GN=VLN2 PE=1 SV=2	hypothetical protein ES319_A01G133800v1 [Gossypium barbadense]
Gh_A01G145100	RPS5	70.4	73.1	68.3	102.4	98.9	100.2	105	115.2	122.9	172.2	154.9	162.3	0.000117109	0.509455	normal	0.00250316	0.512385	normal	[J]	Translation, ribosomal structure and biogenesis	Molecular Function: RNA binding (GO:0003723);; Molecular Function: structural constituent of ribosome (GO:0003735);; Biological Process: translation (GO:0006412);; Cellular Component: small ribosomal subunit (GO:0015935);;	K02989|1.7e-111|ghi:107934782|K02989 small subunit ribosomal protein S5e | (RefSeq) 40S ribosomal protein S5-like	Ribosome (ko03010)	Ribosomal protein S7p/S5e	40S ribosomal protein S5 (Fragment) OS=Cicer arietinum OX=3827 GN=RPS5 PE=2 SV=1	hypothetical protein ES319_A01G139800v1 [Gossypium barbadense]
Gh_A01G146200	rpoB	101.1	97	101.4	87.2	85.6	88.1	87.6	86.6	92.4	110.1	105	109.5	0.00403237	-0.199059	normal	0.00136691	0.283986	normal	--	--	--	K00861|3.6e-08|csl:COCSUDRAFT_46821|K00861 riboflavin kinase [EC:2.7.1.26] | (RefSeq) Flavokinase-domain-containing protein	Riboflavin metabolism (ko00740)	--	--	PREDICTED: uncharacterized protein LOC107887214 [Gossypium hirsutum]
Gh_A01G152000	MLP423	139.3	140.5	141.7	98	96.2	95	104.7	109.1	107	89	88.1	88	4.0325e-06	-0.543465	normal	0.00302282	-0.275137	normal	--	--	Biological Process: defense response (GO:0006952);;	K10781|3.9e-20|psom:113347984|K10781 fatty acyl-ACP thioesterase B [EC:3.1.2.14 3.1.2.21] | (RefSeq) uncharacterized protein LOC113347984 isoform X1	Fatty acid biosynthesis (ko00061);; Fatty acid metabolism (ko01212)	Pathogenesis-related protein Bet v 1 family	MLP-like protein 423 OS=Arabidopsis thaliana OX=3702 GN=MLP423 PE=2 SV=1	PREDICTED: MLP-like protein 423 [Gossypium hirsutum]
Gh_A01G152100	AIR9	113.5	110.1	118.6	123.6	110.9	129.2	104.3	103.4	114.1	132.4	127.9	125.2	0.320364	0.0879092	normal	0.0102162	0.260567	normal	--	--	Cellular Component: cellular_component (GO:0005575);; Cellular Component: intracellular (GO:0005622);; Cellular Component: cell (GO:0005623);; Cellular Component: cytoplasm (GO:0005737);; Cellular Component: cytoskeleton (GO:0005856);; Cellular Component: microtubule (GO:0005874);; Cellular Component: cytoplasmic microtubule (GO:0005881);; Cellular Component: plasma membrane (GO:0005886);; Cellul…	K09489|4.6e-08|lsv:111902331|K09489 heat shock 70kDa protein 4 | (RefSeq) heat shock 70 kDa protein 15-like	--	Leucine Rich repeats (2 copies)	187-kDa microtubule-associated protein AIR9 OS=Arabidopsis thaliana OX=3702 GN=AIR9 PE=1 SV=1	PREDICTED: 187-kDa microtubule-associated protein AIR9-like isoform X2 [Gossypium hirsutum]
Gh_A01G155300	SCD2	96.9	102.2	92.3	72.4	66.2	73.3	70.5	81.6	76.5	80.4	76.7	75.6	0.00232687	-0.459617	normal	0.725646	0.0256458	normal	--	--	Biological Process: cytokinesis by cell plate formation (GO:0000911);;	--	--	--	Coiled-coil domain-containing protein SCD2 OS=Arabidopsis thaliana OX=3702 GN=SCD2 PE=1 SV=1	hypothetical protein ES319_A01G149200v1 [Gossypium barbadense]
Gh_A01G159400	COR2	127.1	123.2	125.4	109.9	95.9	124.6	79.3	78.1	88.5	113.6	116	123.3	0.208183	-0.185367	normal	0.00132753	0.521188	normal	[Q]	Secondary metabolites biosynthesis, transport and catabolism	Molecular Function: oxidoreductase activity (GO:0016491);;	K22374|5.6e-192|ghi:107937488|K22374 3''-deamino-3''-oxonicotianamine reductase [EC:1.1.1.285] | (RefSeq) non-functional NADPH-dependent codeinone reductase 2-like	--	Aldo/keto reductase family	Non-functional NADPH-dependent codeinone reductase 2 OS=Papaver somniferum OX=3469 GN=COR2 PE=1 SV=1	hypothetical protein GOBAR_AA31453 [Gossypium barbadense]
Gh_A01G160100	GAD4	108.7	117.1	116.3	133.9	128.1	130.1	61.3	68.6	69.5	97.5	98.4	102.9	0.00981437	0.196804	normal	0.000950854	0.583515	normal	[E]	Amino acid transport and metabolism	Molecular Function: glutamate decarboxylase activity (GO:0004351);; Cellular Component: cytosol (GO:0005829);; Biological Process: glutamate catabolic process (GO:0006538);; Molecular Function: pyridoxal phosphate binding (GO:0030170);;	K01580|1.4e-292|ghi:107937128|K01580 glutamate decarboxylase [EC:4.1.1.15] | (RefSeq) glutamate decarboxylase-like	Alanine, aspartate and glutamate metabolism (ko00250);; beta-Alanine metabolism (ko00410);; Taurine and hypotaurine metabolism (ko00430);; Butanoate metabolism (ko00650)	Pyridoxal-dependent decarboxylase conserved domain	Glutamate decarboxylase OS=Petunia hybrida OX=4102 GN=GAD PE=1 SV=1	PREDICTED: glutamate decarboxylase-like [Gossypium hirsutum]
Gh_A01G161600	SG1	86.9	84.7	79.7	114	114	116.8	143.7	149.2	142.6	117.7	121.4	119.2	0.00140612	0.456349	normal	0.00147753	-0.281505	normal	--	--	Molecular Function: protein binding (GO:0005515);; Cellular Component: cellular_component (GO:0005575);; Cellular Component: intracellular (GO:0005622);; Cellular Component: cell (GO:0005623);; Cellular Component: cytoplasm (GO:0005737);; Biological Process: organelle organization (GO:0006996);; Biological Process: biological_process (GO:0008150);; Cellular Component: chloroplast (GO:0009507);; C…	--	--	Tetratricopeptide repeat	protein SLOW GREEN 1, chloroplastic OS=Arabidopsis thaliana OX=3702 GN=SG1 PE=1 SV=1	PREDICTED: protein SLOW GREEN 1, chloroplastic-like [Gossypium hirsutum]
Gh_A01G167000	UEV1A	39.2	42.7	37.8	52.2	50.5	50.7	67	68	75.4	69.1	67.6	68.3	0.00938893	0.357875	normal	0.568483	-0.0375108	normal	--	--	--	K10704|2.2e-85|gab:108463143|K10704 ubiquitin-conjugating enzyme E2 variant | (RefSeq) ubiquitin-conjugating enzyme E2 variant 1A-like	--	Ubiquitin-conjugating enzyme	Ubiquitin-conjugating enzyme E2 variant 1A OS=Arabidopsis thaliana OX=3702 GN=UEV1A PE=1 SV=1	PREDICTED: ubiquitin-conjugating enzyme E2 variant 1A-like [Gossypium hirsutum]
Gh_A01G169700	MLP28	75.2	74	74	96.1	97	94.7	121.7	123.9	126.7	137.9	132.9	136.4	5.50195e-05	0.36673	normal	0.00494238	0.129272	normal	--	--	Biological Process: defense response (GO:0006952);;	--	--	Pathogenesis-related protein Bet v 1 family	MLP-like protein 28 OS=Arabidopsis thaliana OX=3702 GN=MLP28 PE=1 SV=1	PREDICTED: MLP-like protein 43 [Gossypium raimondii]
Gh_A01G170800	NCP1	97.6	96.7	103.5	94.4	81.7	83.4	93.9	95	93.4	75.7	72.6	74	0.0648108	-0.198609	normal	0.000265728	-0.344721	normal	[G]	Carbohydrate transport and metabolism	Cellular Component: integral component of membrane (GO:0016021);;	--	--	--	--	hypothetical protein ES319_A01G161900v1 [Gossypium barbadense]
Gh_A01G176700	Gh_A01G176700	83	78.3	75.3	59.5	52.7	56.3	160.2	157.8	165.5	134.2	133.8	134.7	0.00170636	-0.489701	normal	0.00650079	-0.26381	normal	--	--	Molecular Function: hydrolase activity, hydrolyzing O-glycosyl compounds (GO:0004553);; Biological Process: carbohydrate metabolic process (GO:0005975);;	K01179|7.9e-135|sind:105164045|K01179 endoglucanase [EC:3.2.1.4] | (RefSeq) uncharacterized protein LOC105164045	Starch and sucrose metabolism (ko00500)	Cellulase (glycosyl hydrolase family 5)	Glycosyl hydrolase 5 family protein OS=Chamaecyparis obtusa OX=13415 PE=1 SV=1	PREDICTED: uncharacterized protein LOC107951507 [Gossypium hirsutum]
Gh_A01G177300	EIF4B1	97.4	98.8	100.3	148.2	153.4	154.7	72.5	70.9	70.8	98.8	100.9	103.5	0.000299916	0.621951	normal	0.000571974	0.501311	normal	--	--	Molecular Function: mRNA binding (GO:0003729);; Molecular Function: translation initiation factor activity (GO:0003743);;	--	--	Plant specific eukaryotic initiation factor 4B	Eukaryotic translation initiation factor 4B2 OS=Arabidopsis thaliana OX=3702 GN=EIF4B2 PE=1 SV=1	PREDICTED: eukaryotic translation initiation factor 4B2-like [Gossypium hirsutum]
Gh_A01G178600	RPL27AC	107.3	100.5	99.3	115.8	120.9	113.9	76.3	76	77.3	117.7	121	125.7	0.0119431	0.191117	normal	0.00210482	0.6664	normal	[J]	Translation, ribosomal structure and biogenesis	Molecular Function: structural constituent of ribosome (GO:0003735);; Biological Process: translation (GO:0006412);; Cellular Component: cytosolic large ribosomal subunit (GO:0022625);;	K02900|1.4e-67|gab:108450124|K02900 large subunit ribosomal protein L27Ae | (RefSeq) 60S ribosomal protein L27a-3-like	Ribosome (ko03010)	Ribosomal proteins 50S-L15, 50S-L18e, 60S-L27A	60S ribosomal protein L27a-3 OS=Arabidopsis thaliana OX=3702 GN=RPL27AC PE=2 SV=2	PREDICTED: 60S ribosomal protein L27a-3 [Gossypium raimondii]
Gh_A01G181700	psbC	135.9	133.1	137	117.4	119.6	118.5	99.7	98.8	97.8	49.3	51	48.8	0.000891434	-0.19163	normal	8.69758e-07	-0.990778	normal	--	--	Cellular Component: photosystem II (GO:0009523);; Cellular Component: chloroplast thylakoid membrane (GO:0009535);; Biological Process: photosynthetic electron transport in photosystem II (GO:0009772);; Cellular Component: integral component of membrane (GO:0016021);; Molecular Function: chlorophyll binding (GO:0016168);; Biological Process: protein-chromophore linkage (GO:0018298);; Molecular Fu…	K02705|4.6e-63|aip:107639956|K02705 photosystem II CP43 chlorophyll apoprotein | (RefSeq) uncharacterized protein LOC107639956	Photosynthesis (ko00195)	Photosystem II protein	Photosystem II CP43 reaction center protein OS=Amborella trichopoda OX=13333 GN=psbC PE=3 SV=1	photosystem II CP43 chlorophyll apoprotein [Allomorphia sp. Liu 681]
Gh_A01G183200	TPIP1	58.4	57.5	55.9	61.7	61.2	61.5	103.4	101.1	102	95.8	94.9	96.5	0.02528	0.102109	normal	0.00222174	-0.0938313	normal	[G]	Carbohydrate transport and metabolism	Molecular Function: triose-phosphate isomerase activity (GO:0004807);; Cellular Component: cytosol (GO:0005829);; Biological Process: gluconeogenesis (GO:0006094);; Biological Process: glycolytic process (GO:0006096);; Biological Process: glycerol catabolic process (GO:0019563);; Biological Process: glyceraldehyde-3-phosphate biosynthetic process (GO:0046166);;	K01803|1.5e-175|ghi:107916706|K01803 triosephosphate isomerase (TIM) [EC:5.3.1.1] | (RefSeq) triosephosphate isomerase, chloroplastic-like isoform X1	Glycolysis / Gluconeogenesis (ko00010);; Fructose and mannose metabolism (ko00051);; Inositol phosphate metabolism (ko00562);; Carbon fixation in photosynthetic organisms (ko00710);; Carbon metabolism (ko01200);; Biosynthesis of amino acids (ko01230)	Triosephosphate isomerase	Triosephosphate isomerase, chloroplastic OS=Spinacia oleracea OX=3562 GN=TPIP1 PE=1 SV=1	PREDICTED: triosephosphate isomerase, chloroplastic-like isoform X1 [Gossypium hirsutum]
Gh_A01G183900	PCKR1	122.3	126.5	126.3	82.8	77.7	82.4	47.7	44.7	46.8	44	48.6	44.3	4.13045e-05	-0.626913	normal	0.685593	-0.0240368	normal	[O]	Posttranslational modification, protein turnover, chaperones	Biological Process: protein peptidyl-prolyl isomerization (GO:0000413);; Molecular Function: peptidyl-prolyl cis-trans isomerase activity (GO:0003755);; Cellular Component: cytoplasm (GO:0005737);; Cellular Component: cytosol (GO:0005829);; Cellular Component: plasma membrane (GO:0005886);; Biological Process: protein folding (GO:0006457);; Molecular Function: cyclosporin A binding (GO:0016018);;	K01802|5.3e-98|gab:108467236|K01802 peptidylprolyl isomerase [EC:5.2.1.8] | (RefSeq) peptidyl-prolyl cis-trans isomerase	--	Cyclophilin type peptidyl-prolyl cis-trans isomerase/CLD	Peptidyl-prolyl cis-trans isomerase OS=Catharanthus roseus OX=4058 GN=PCKR1 PE=1 SV=1	PREDICTED: peptidyl-prolyl cis-trans isomerase-like [Gossypium hirsutum]
Gh_A01G184700	DIR15	45.2	44.5	40.8	65.7	64.2	63.6	183.1	183.5	178.8	186.2	186.5	182.5	0.00112106	0.568284	normal	0.175927	0.0256929	normal	--	--	Cellular Component: apoplast (GO:0048046);;	K01870|3.2e-19|csat:104723377|K01870 isoleucyl-tRNA synthetase [EC:6.1.1.5] | (RefSeq) isoleucine--tRNA ligase, chloroplastic/mitochondrial-like	Aminoacyl-tRNA biosynthesis (ko00970)	Dirigent-like protein	Dirigent protein 15 OS=Arabidopsis thaliana OX=3702 GN=DIR15 PE=3 SV=1	PREDICTED: dirigent protein 15-like [Gossypium hirsutum]
Gh_A01G184900	DIR4	139.7	140.2	140.3	81.2	80.3	77.7	136.7	139.6	135.6	112.5	115.2	112.7	0.000204776	-0.812859	normal	0.000156562	-0.275063	normal	--	--	Cellular Component: apoplast (GO:0048046);;	K01870|2.5e-13|csat:104723377|K01870 isoleucyl-tRNA synthetase [EC:6.1.1.5] | (RefSeq) isoleucine--tRNA ligase, chloroplastic/mitochondrial-like	Aminoacyl-tRNA biosynthesis (ko00970)	Dirigent-like protein	Dirigent protein 4 OS=Arabidopsis thaliana OX=3702 GN=DIR4 PE=2 SV=1	PREDICTED: dirigent protein 4-like [Gossypium hirsutum]
Gh_A01G185100	DIR15	77	72.7	75.7	65.2	66.6	69.1	185.6	185	174.6	130.9	131	129.3	0.00905561	-0.16601	normal	0.00406829	-0.478879	normal	--	--	Cellular Component: apoplast (GO:0048046);;	--	--	Dirigent-like protein	Dirigent protein 15 OS=Arabidopsis thaliana OX=3702 GN=DIR15 PE=3 SV=1	hypothetical protein ES319_A01G175200v1 [Gossypium barbadense]
Gh_A01G185500	CSP4	137	144.4	139.2	104.1	102	94.6	118.9	111.3	112.8	103.3	89.8	103.8	0.000549734	-0.484124	normal	0.0590709	-0.208231	normal	[K]	Transcription	Molecular Function: nucleic acid binding (GO:0003676);; Molecular Function: zinc ion binding (GO:0008270);;	K09250|7.9e-25|pxb:103953477|K09250 cellular nucleic acid-binding protein | (RefSeq) cold shock protein 2-like	--	'Cold-shock' DNA-binding domain	Cold shock domain-containing protein 4 OS=Arabidopsis thaliana OX=3702 GN=CSP4 PE=1 SV=1	PREDICTED: glycine-rich protein 2-like [Gossypium hirsutum]
Gh_A01G186600	RPN10	105.8	105.4	107.8	98.1	105.8	99.9	144.4	149.2	142.6	118.8	116.4	120.9	0.151789	-0.0704346	normal	0.000740363	-0.292707	normal	--	--	Cellular Component: proteasome complex (GO:0000502);;	K03029|1.9e-75|gab:108464375|K03029 26S proteasome regulatory subunit N10 | (RefSeq) 26S proteasome non-ATPase regulatory subunit 4 homolog	Proteasome (ko03050)	--	26S proteasome non-ATPase regulatory subunit 4 homolog OS=Arabidopsis thaliana OX=3702 GN=RPN10 PE=1 SV=1	PREDICTED: 26S proteasome non-ATPase regulatory subunit 4 homolog [Gossypium arboreum]
Gh_A01G189000	SKP1A	100.6	103.7	105.8	108.5	111.4	113.3	136.4	141.8	132.6	107.6	108.8	108.8	0.0202691	0.103655	normal	0.00757557	-0.337109	normal	--	--	Biological Process: ubiquitin-dependent protein catabolic process (GO:0006511);;	K03094|1.4e-81|gab:108460734|K03094 S-phase kinase-associated protein 1 | (RefSeq) SKP1-like protein 1A	Ubiquitin mediated proteolysis (ko04120);; Protein processing in endoplasmic reticulum (ko04141)	Skp1 family, tetramerisation domain	SKP1-like protein 1A OS=Arabidopsis thaliana OX=3702 GN=SKP1A PE=1 SV=1	PREDICTED: SKP1-like protein 1A [Gossypium hirsutum]
Gh_A01G191500	IYO	118.7	111.8	105.3	135.1	127	112.2	108.4	107	110.6	158	152.5	162.5	0.190224	0.156593	normal	0.00136188	0.536968	normal	--	--	Cellular Component: cellular_component (GO:0005575);; Cellular Component: intracellular (GO:0005622);; Cellular Component: cell (GO:0005623);; Cellular Component: nucleus (GO:0005634);; Biological Process: nucleobase-containing compound metabolic process (GO:0006139);; Biological Process: transcription, DNA-templated (GO:0006351);; Biological Process: transcription from RNA polymerase II promoter…	K20826|0.0e+00|ghi:107920037|K20826 RNA polymerase II-associated protein 1 | (RefSeq) transcriptional elongation regulator MINIYO-like	--	RPAP1-like, N-terminal	Transcriptional elongation regulator MINIYO OS=Arabidopsis thaliana OX=3702 GN=IYO PE=1 SV=1	hypothetical protein ES319_A01G181300v1 [Gossypium barbadense]
Gh_A01G193200	Gh_A01G193200	91.3	98.9	91.9	131.1	125.3	132.6	149.1	139.1	140.3	98.6	102	94.3	0.000437175	0.463563	normal	0.000569358	-0.539069	normal	[R]	General function prediction only	Molecular Function: chitinase activity (GO:0004568);; Biological Process: carbohydrate metabolic process (GO:0005975);; Biological Process: chitin catabolic process (GO:0006032);; Molecular Function: chitin binding (GO:0008061);; Biological Process: cell wall macromolecule catabolic process (GO:0016998);; Biological Process: defense response to fungus (GO:0050832);;	K20547|3.4e-199|ghi:107918485|K20547 basic endochitinase B [EC:3.2.1.14] | (RefSeq) endochitinase 1	Amino sugar and nucleotide sugar metabolism (ko00520);; MAPK signaling pathway - plant (ko04016)	Chitinase class I	Endochitinase 1 OS=Gossypium hirsutum OX=3635 PE=3 SV=1	PREDICTED: endochitinase 1 [Gossypium hirsutum]
Gh_A01G195000	LYM2	87.1	84.5	80	77.2	86.9	80.4	173	178.1	162.2	136.1	147.5	149.8	0.542319	-0.0412975	normal	0.0138159	-0.244103	normal	[R]	General function prediction only	Molecular Function: molecular_function (GO:0003674);; Molecular Function: binding (GO:0005488);; Cellular Component: cellular_component (GO:0005575);; Cellular Component: cell (GO:0005623);; Cellular Component: plasma membrane (GO:0005886);; Cellular Component: cell-cell junction (GO:0005911);; Molecular Function: chitin binding (GO:0008061);; Molecular Function: drug binding (GO:0008144);; Cellu…	K13473|5.6e-49|dosa:Os03t0133400-01|K13473 chitin elicitor-binding protein | (RefSeq) Os03g0133400, CHITIN_ELICITOR_BINDING_PROTEIN, CEBiP; Peptidoglycan-binding Lysin subgroup domain containing protein.	Plant-pathogen interaction (ko04626)	LysM domain	LysM domain-containing GPI-anchored protein 2 OS=Arabidopsis thaliana OX=3702 GN=LYM2 PE=1 SV=1	PREDICTED: lysM domain-containing GPI-anchored protein 2-like [Gossypium hirsutum]
Gh_A01G196100	NUDT3	131.5	132.1	116.4	116.3	101.1	108.6	134	128.4	138.1	154.7	170.3	168.7	0.057555	-0.221127	normal	0.0105062	0.301832	normal	--	--	Molecular Function: hydrolase activity (GO:0016787);;	K12860|1.5e-10|csv:101206265|K12860 pre-mRNA-splicing factor CDC5/CEF1 | (RefSeq) cell division cycle 5-like protein isoform X1	Spliceosome (ko03040)	--	Nudix hydrolase 3 OS=Arabidopsis thaliana OX=3702 GN=NUDT3 PE=1 SV=1	hypothetical protein ES319_A01G185200v1 [Gossypium barbadense]
Gh_A01G200900	PPA6	66	66.1	64.6	64.4	57.1	64	105.4	102	112.3	94.7	90.9	88.8	0.25327	-0.0845778	normal	0.020218	-0.220438	normal	[CP]	Energy production and conversion;; Inorganic ion transport and metabolism	Molecular Function: magnesium ion binding (GO:0000287);; Molecular Function: inorganic diphosphatase activity (GO:0004427);; Cellular Component: cytoplasm (GO:0005737);; Biological Process: phosphate-containing compound metabolic process (GO:0006796);;	K01507|8.3e-165|gab:108461116|K01507 inorganic pyrophosphatase [EC:3.6.1.1] | (RefSeq) soluble inorganic pyrophosphatase 6, chloroplastic-like	Oxidative phosphorylation (ko00190)	Inorganic pyrophosphatase	Soluble inorganic pyrophosphatase 6, chloroplastic OS=Arabidopsis thaliana OX=3702 GN=PPA6 PE=1 SV=1	PREDICTED: soluble inorganic pyrophosphatase 6, chloroplastic-like [Gossypium arboreum]
Gh_A01G203500	PDV2	148.7	136.5	138.6	98.8	106.6	93.5	121.2	118.9	123.1	81	86.5	86.9	0.00147428	-0.503721	normal	0.000253107	-0.513666	normal	--	--	Biological Process: chloroplast fission (GO:0010020);;	--	--	--	Plastid division protein PDV2 OS=Arabidopsis thaliana OX=3702 GN=PDV2 PE=1 SV=1	PREDICTED: plastid division protein PDV2-like [Gossypium hirsutum]
Gh_A01G212200	LYM1	156.9	144.6	170.1	112.3	137.9	108.2	122.3	128.1	133.6	112.9	136	137.2	0.0359294	-0.395993	normal	0.940537	0.00786824	normal	--	--	Biological Process: immune system process (GO:0002376);; Molecular Function: molecular_function (GO:0003674);; Molecular Function: binding (GO:0005488);; Molecular Function: glycosaminoglycan binding (GO:0005539);; Cellular Component: cellular_component (GO:0005575);; Cellular Component: cell (GO:0005623);; Cellular Component: plasma membrane (GO:0005886);; Biological Process: immune response (GO…	K13473|1.5e-29|zma:100384051|K13473 chitin elicitor-binding protein | (RefSeq) uncharacterized protein LOC100384051 precursor	Plant-pathogen interaction (ko04626)	LysM domain	LysM domain-containing GPI-anchored protein 1 OS=Arabidopsis thaliana OX=3702 GN=LYM1 PE=1 SV=1	hypothetical protein ES288_A01G216600v1 [Gossypium darwinii]
Gh_A01G212600	PSBS	37.8	39.3	40.4	63	50.1	53.3	70.3	71.7	76	42.7	42.8	39.9	0.0476595	0.501995	normal	0.000444301	-0.797791	normal	--	--	Cellular Component: chloroplast (GO:0009507);; Cellular Component: integral component of membrane (GO:0016021);;	K03542|1.3e-151|ghi:107939009|K03542 photosystem II 22kDa protein | (RefSeq) photosystem II 22 kDa protein, chloroplastic-like	Photosynthesis (ko00195)	Chlorophyll A-B binding protein	Photosystem II 22 kDa protein, chloroplastic OS=Arabidopsis thaliana OX=3702 GN=PSBS PE=2 SV=1	PREDICTED: photosystem II 22 kDa protein, chloroplastic-like [Gossypium hirsutum]
Gh_A01G212800	COMT1	132.2	121.1	129.8	98.7	101	96.1	127.4	142	130.7	107.1	102.4	99.1	0.00612148	-0.373099	normal	0.0086059	-0.374623	normal	[K]	Transcription	Molecular Function: O-methyltransferase activity (GO:0008171);; Biological Process: methylation (GO:0032259);; Molecular Function: protein dimerization activity (GO:0046983);;	K13066|2.1e-155|ghi:107939017|K13066 caffeic acid 3-O-methyltransferase [EC:2.1.1.68] | (RefSeq) caffeic acid 3-O-methyltransferase-like	Phenylpropanoid biosynthesis (ko00940)	O-methyltransferase domain	Caffeic acid 3-O-methyltransferase OS=Catharanthus roseus OX=4058 GN=COMT1 PE=2 SV=1	hypothetical protein ES319_A01G201100v1 [Gossypium barbadense]
Gh_A01G213100	Gh_A01G213100	64	64.3	60.3	83.4	87	85.4	149.9	150	146.9	125.5	125.8	125.9	0.000223191	0.439687	normal	0.00169355	-0.2443	normal	[O]	Posttranslational modification, protein turnover, chaperones	Molecular Function: protein disulfide isomerase activity (GO:0003756);; Cellular Component: endoplasmic reticulum (GO:0005783);; Biological Process: protein folding (GO:0006457);; Biological Process: response to endoplasmic reticulum stress (GO:0034976);; Biological Process: cell redox homeostasis (GO:0045454);;	K09580|1.3e-287|ghi:107939005|K09580 protein disulfide-isomerase A1 [EC:5.3.4.1] | (RefSeq) protein disulfide-isomerase-like	Protein processing in endoplasmic reticulum (ko04141)	Thioredoxin	Protein disulfide-isomerase OS=Ricinus communis OX=3988 PE=2 SV=1	PREDICTED: protein disulfide-isomerase-like [Gossypium hirsutum]
Gh_A01G215200	LECRKS5	93.4	94.6	88	117	105	103.8	163.7	188	170.2	137.4	190.5	148.5	0.0406763	0.239318	normal	0.459723	-0.1316	normal	--		Molecular Function: protein kinase activity (GO:0004672);; Molecular Function: ATP binding (GO:0005524);; Cellular Component: plasma membrane (GO:0005886);; Cellular Component: integral component of membrane (GO:0016021);; Molecular Function: carbohydrate binding (GO:0030246);;	K22133|6.5e-64|egr:104443798|K22133 oxalate---CoA ligase [EC:6.2.1.8] | (RefSeq) oxalate--CoA ligase	Glyoxylate and dicarboxylate metabolism (ko00630)	Legume lectin domain	Probable L-type lectin-domain containing receptor kinase S.5 OS=Arabidopsis thaliana OX=3702 GN=LECRKS5 PE=2 SV=1	PREDICTED: probable L-type lectin-domain containing receptor kinase S.5 [Gossypium hirsutum]
Gh_A01G215900	Os02g0194200	102.8	105.4	108.8	101	98.5	101.9	105	105.7	105.3	101.7	99.4	101.4	0.0757556	-0.0728034	normal	0.0186571	-0.0629894	normal	--	--	Molecular Function: RNA binding (GO:0003723);; Molecular Function: metal ion binding (GO:0046872);;	K13210|8.1e-06|smo:SELMODRAFT_171892|K13210 far upstream element-binding protein | (RefSeq) hypothetical protein	--	Zinc finger C-x8-C-x5-C-x3-H type (and similar)	Zinc finger CCCH domain-containing protein 14 OS=Oryza sativa subsp. japonica OX=39947 GN=Os02g0194200 PE=2 SV=1	hypothetical protein ES319_A01G204000v1 [Gossypium barbadense]
Gh_A01G217200	PSRP5	63.3	64.8	64.1	80.8	68.7	61.8	159.3	161.1	157.9	149.8	140.2	150.3	0.370174	0.136684	normal	0.0521635	-0.119429	normal	--	--	Cellular Component: cellular_component (GO:0005575);; Cellular Component: intracellular (GO:0005622);; Cellular Component: cell (GO:0005623);; Cellular Component: cytoplasm (GO:0005737);; Biological Process: translation (GO:0006412);; Biological Process: peptide metabolic process (GO:0006518);; Biological Process: nitrogen compound metabolic process (GO:0006807);; Biological Process: organelle or…	K19034|5.4e-64|gab:108466454|K19034 50S ribosomal protein 5 | (RefSeq) 50S ribosomal protein 5, chloroplastic	--	--	50S ribosomal protein 5, chloroplastic OS=Pisum sativum OX=3888 GN=PSRP5 PE=2 SV=1	hypothetical protein ES319_A01G205300v1 [Gossypium barbadense]
Gh_A01G217600	GLU1	117.3	112.5	117.8	99.6	105.7	97.6	63.1	63.4	64.5	85.6	83.8	87.5	0.00992431	-0.198587	normal	0.000693718	0.427634	normal	[E]	Amino acid transport and metabolism	Biological Process: glutamate biosynthetic process (GO:0006537);; Molecular Function: glutamate synthase activity (GO:0015930);;	K00284|0.0e+00|gab:108466881|K00284 glutamate synthase (ferredoxin) [EC:1.4.7.1] | (RefSeq) ferredoxin-dependent glutamate synthase, chloroplastic	Glyoxylate and dicarboxylate metabolism (ko00630);; Nitrogen metabolism (ko00910)	Glutamine amidotransferases class-II	Ferredoxin-dependent glutamate synthase 1, chloroplastic/mitochondrial OS=Arabidopsis thaliana OX=3702 GN=GLU1 PE=1 SV=3	hypothetical protein ES332_A01G229200v1 [Gossypium tomentosum]
Gh_A01G219500	RPL6	109.2	106.7	106.4	98.5	103.9	102.5	108.1	109.9	108.3	150.6	156.7	161.7	0.0492163	-0.080068	normal	0.00361872	0.523389	normal	--	--	Molecular Function: structural constituent of ribosome (GO:0003735);; Cellular Component: ribosome (GO:0005840);; Biological Process: translation (GO:0006412);;	K02934|1.9e-122|gab:108461045|K02934 large subunit ribosomal protein L6e | (RefSeq) 60S ribosomal protein L6-1-like	Ribosome (ko03010)	Ribosomal protein L6e	60S ribosomal protein L6-1 OS=Arabidopsis thaliana OX=3702 GN=RPL6A PE=2 SV=1	PREDICTED: 60S ribosomal protein L6-1-like [Gossypium hirsutum]
Gh_A01G223000	RPL21A	52.9	56.3	49.8	66.6	68.5	69.2	114.5	120	118.1	187	173	189.5	0.0074655	0.361662	normal	0.00329251	0.640087	normal	[J]	Translation, ribosomal structure and biogenesis	Molecular Function: structural constituent of ribosome (GO:0003735);; Cellular Component: ribosome (GO:0005840);; Biological Process: translation (GO:0006412);;	K02889|1.3e-90|ghi:107922438|K02889 large subunit ribosomal protein L21e | (RefSeq) 60S ribosomal protein L21-1	Ribosome (ko03010)	Ribosomal protein L21e	60S ribosomal protein L21-1 OS=Arabidopsis thaliana OX=3702 GN=RPL21A PE=2 SV=2	PREDICTED: 60S ribosomal protein L21-1 [Gossypium raimondii]
Gh_A01G228800	Gh_A01G228800	91.5	104.5	107.8	88.2	92.1	101.9	123	127.7	144.8	150.9	163.7	170.3	0.327849	-0.106404	normal	0.0279469	0.29401	normal	[IQR]	Lipid transport and metabolism;; Secondary metabolites biosynthesis, transport and catabolism;; General function prediction only	--	K13070|9.3e-73|dosa:Os04t0179200-01|K13070 momilactone-A synthase [EC:1.1.1.295] | (RefSeq) Os04g0179200, MAS, MOMILACTONE_A_SYNTHASE; Similar to Stem secoisolariciresinol dehydrogenase (Fragment).	Diterpenoid biosynthesis (ko00904)	Enoyl-(Acyl carrier protein) reductase	Secoisolariciresinol dehydrogenase (Fragment) OS=Forsythia intermedia OX=55183 PE=1 SV=1	PREDICTED: secoisolariciresinol dehydrogenase-like [Gossypium hirsutum]
Gh_A01G229700	Gh_A01G229700	90.4	81.9	73.5	131.3	120	123.3	95.3	88.7	94.9	127.6	113.2	124.5	0.00301519	0.607866	normal	0.0105916	0.389334	normal	[IQR]	Lipid transport and metabolism;; Secondary metabolites biosynthesis, transport and catabolism;; General function prediction only	Molecular Function: oxidoreductase activity (GO:0016491);;	K13070|3.7e-72|dosa:Os04t0179200-01|K13070 momilactone-A synthase [EC:1.1.1.295] | (RefSeq) Os04g0179200, MAS, MOMILACTONE_A_SYNTHASE; Similar to Stem secoisolariciresinol dehydrogenase (Fragment).	Diterpenoid biosynthesis (ko00904)	Enoyl-(Acyl carrier protein) reductase	Secoisolariciresinol dehydrogenase (Fragment) OS=Podophyllum peltatum OX=35933 PE=1 SV=1	PREDICTED: secoisolariciresinol dehydrogenase-like [Gossypium hirsutum]
Gh_A01G230400	CYP18-2	82.1	83.2	80.1	82.7	82.3	83.5	87.3	85.5	87.8	81.8	82	78.9	0.377288	0.0181106	normal	0.0107804	-0.102663	normal	[O]	Posttranslational modification, protein turnover, chaperones	Molecular Function: peptidyl-prolyl cis-trans isomerase activity (GO:0003755);; Biological Process: protein folding (GO:0006457);;	K12733|1.6e-91|gab:108464789|K12733 peptidyl-prolyl cis-trans isomerase-like 1 [EC:5.2.1.8] | (RefSeq) peptidyl-prolyl cis-trans isomerase CYP18-2	Spliceosome (ko03040)	Cyclophilin type peptidyl-prolyl cis-trans isomerase/CLD	Peptidyl-prolyl cis-trans isomerase CYP18-2 OS=Arabidopsis thaliana OX=3702 GN=CYP18-2 PE=2 SV=1	PREDICTED: peptidyl-prolyl cis-trans isomerase CYP18-2-like [Gossypium hirsutum]
Gh_A01G231300	At2g23930	101.7	102.9	100.9	85.2	79	85.2	151.5	148.5	146	122.6	122.7	117.8	0.008101	-0.292711	normal	0.000260724	-0.296677	normal	--	--	Biological Process: spliceosomal snRNP assembly (GO:0000387);; Biological Process: mRNA splicing, via spliceosome (GO:0000398);; Molecular Function: RNA binding (GO:0003723);; Cellular Component: U5 snRNP (GO:0005682);; Cellular Component: U1 snRNP (GO:0005685);; Cellular Component: U2 snRNP (GO:0005686);; Cellular Component: U4 snRNP (GO:0005687);; Cellular Component: U12-type spliceosomal compl…	K11099|1.6e-38|dzi:111310978|K11099 small nuclear ribonucleoprotein G | (RefSeq) probable small nuclear ribonucleoprotein G	Spliceosome (ko03040)	LSM domain	Probable small nuclear ribonucleoprotein G OS=Arabidopsis thaliana OX=3702 GN=At2g23930 PE=3 SV=1	probable small nuclear ribonucleoprotein G [Durio zibethinus]
Gh_A01G233500	At5g03610	168.9	160.9	170.3	117.8	118.4	114.6	83.9	87	84.9	72.7	71	71.1	0.0011145	-0.511568	normal	0.00064552	-0.252022	normal	[S]	Function unknown	Molecular Function: hydrolase activity, acting on ester bonds (GO:0016788);;	K16280|2.8e-37|csat:104750588|K16280 E3 ubiquitin-protein ligase RGLG [EC:2.3.2.27] | (RefSeq) E3 ubiquitin-protein ligase RGLG2-like isoform X1	--	GDSL-like Lipase/Acylhydrolase	GDSL esterase/lipase At5g03610 OS=Arabidopsis thaliana OX=3702 GN=At5g03610 PE=2 SV=1	PREDICTED: GDSL esterase/lipase At5g03610-like [Gossypium hirsutum]
Gh_A01G233900	RPP2B	56.6	56.1	57.3	99.7	99.2	98.3	133.1	147.6	140.4	123.4	122	121.1	2.16351e-07	0.805899	normal	0.0459198	-0.20035	normal	--	--	Molecular Function: structural constituent of ribosome (GO:0003735);; Cellular Component: ribosome (GO:0005840);; Biological Process: translational elongation (GO:0006414);;	K02943|4.1e-30|gab:108464524|K02943 large subunit ribosomal protein LP2 | (RefSeq) 60S acidic ribosomal protein P2A-like	Ribosome (ko03010)	60s Acidic ribosomal protein	60S acidic ribosomal protein P2 OS=Parthenium argentatum OX=35935 PE=3 SV=1	PREDICTED: 60S acidic ribosomal protein P2A-like [Gossypium arboreum]
Gh_A01G235800	PRXIIE	115.9	114.5	115.4	93.5	93.3	92.5	85.2	85.8	85.2	62	64.4	62.9	3.81562e-06	-0.308122	normal	0.0004402	-0.436596	normal	[O]	Posttranslational modification, protein turnover, chaperones	Molecular Function: peroxidase activity (GO:0004601);; Biological Process: cell redox homeostasis (GO:0045454);; Molecular Function: peroxiredoxin activity (GO:0051920);;	K24140|2.4e-50|oeu:111411079|K24140 glutaredoxin-dependent peroxiredoxin [EC:1.11.1.25] | (RefSeq) peroxiredoxin-2	--	Redoxin	Peroxiredoxin-2E, chloroplastic OS=Arabidopsis thaliana OX=3702 GN=PRXIIE PE=1 SV=2	hypothetical protein ES319_A01G222300v1 [Gossypium barbadense]
Gh_A01G236300	Os11g0148500	88.5	88.2	88.7	109.2	111.7	111	69.6	69.9	70.5	91.9	90	93.2	0.000775576	0.32258	normal	0.00090824	0.389567	normal	[T]	Signal transduction mechanisms	Molecular Function: magnesium ion binding (GO:0000287);; Molecular Function: pyruvate kinase activity (GO:0004743);; Molecular Function: kinase activity (GO:0016301);; Molecular Function: potassium ion binding (GO:0030955);;	K00873|7.6e-297|gab:108467275|K00873 pyruvate kinase [EC:2.7.1.40] | (RefSeq) pyruvate kinase 1, cytosolic	Glycolysis / Gluconeogenesis (ko00010);; Purine metabolism (ko00230);; Pyruvate metabolism (ko00620);; Carbon metabolism (ko01200);; Biosynthesis of amino acids (ko01230)	Pyruvate kinase, barrel domain	Pyruvate kinase 1, cytosolic OS=Oryza sativa subsp. indica OX=39946 GN=OsI_35105 PE=3 SV=1	PREDICTED: pyruvate kinase 1, cytosolic isoform X1 [Gossypium hirsutum]
Gh_A01G238500	BARD1	118.1	89.2	106.5	113.3	109.5	135.3	97.1	117.4	121.2	120.8	108.2	123	0.273025	0.190517	normal	0.576143	0.0684029	normal	--	--	--	--	--	Ankyrin repeats (3 copies)	--	hypothetical protein E1A91_A01G229500v1 [Gossypium mustelinum]
Gh_A01G241100	PIP2-2	97.5	117.7	113.9	136	130.8	120.1	176.5	193.6	160.1	128.4	108.8	116.7	0.0728574	0.233435	normal	0.0111717	-0.583195	normal	[G]	Carbohydrate transport and metabolism	Molecular Function: channel activity (GO:0015267);; Cellular Component: integral component of membrane (GO:0016021);;	K09872|1.0e-162|gra:105786423|K09872 aquaporin PIP | (RefSeq) aquaporin PIP2-2-like	--	Major intrinsic protein	Aquaporin PIP2-2 OS=Arabidopsis thaliana OX=3702 GN=PIP2-2 PE=1 SV=2	hypothetical protein ES319_A01G227600v1 [Gossypium barbadense]
Gh_A01G241600	SYP71	59	60.8	56.9	82	76.8	78	90.9	89.1	94.1	62.1	65.4	62.9	0.000801502	0.422367	normal	0.000214552	-0.525669	normal	--	--	Molecular Function: SNAP receptor activity (GO:0005484);; Biological Process: intracellular protein transport (GO:0006886);; Cellular Component: integral component of membrane (GO:0016021);;	K08506|8.1e-138|gab:108463548|K08506 syntaxin of plants SYP7 | (RefSeq) syntaxin-71-like	SNARE interactions in vesicular transport (ko04130)	SNARE domain	Syntaxin-71 OS=Arabidopsis thaliana OX=3702 GN=SYP71 PE=1 SV=1	PREDICTED: syntaxin-71-like [Gossypium hirsutum]
Gh_A01G243000	ATM	125.5	139.1	135.8	101.4	82.5	92.9	123.4	119.7	125.3	125.3	111.8	116.4	0.00484139	-0.532598	normal	0.34002	-0.0595628	normal	--	--	--	K17398|1.0e-25|fve:101313815|K17398 DNA (cytosine-5)-methyltransferase 3A [EC:2.1.1.37] | (RefSeq) uncharacterized LOC101313815	Cysteine and methionine metabolism (ko00270)	PWWP domain	--	hypothetical protein ES288_A01G247800v1 [Gossypium darwinii]
Gh_A01G243700	RPL4A	66.4	67.5	54.4	113.1	100.5	102.3	180.4	170.2	178.7	186.6	188	192	0.00181215	0.746435	normal	0.0396303	0.0982449	normal	[J]	Translation, ribosomal structure and biogenesis	Molecular Function: structural constituent of ribosome (GO:0003735);; Cellular Component: ribosome (GO:0005840);; Biological Process: translation (GO:0006412);;	K02930|1.6e-222|gab:108467100|K02930 large subunit ribosomal protein L4e | (RefSeq) 60S ribosomal protein L4	Ribosome (ko03010)	Ribosomal protein L4/L1 family	60S ribosomal protein L4 OS=Prunus armeniaca OX=36596 GN=RPL4 PE=2 SV=1	hypothetical protein ES332_A01G255900v1 [Gossypium tomentosum]
Gh_A01G243800	Os01g0834700	147.8	165.1	171	148.9	99.2	142.5	75.3	84.4	94.1	90.4	93.6	86.7	0.174138	-0.309017	normal	0.41367	0.0930028	normal	--	--	Molecular Function: metal ion binding (GO:0046872);;	K06185|1.8e-39|mis:MICPUN_58625|K06185 ATP-binding cassette, subfamily F, member 2 | (RefSeq) predicted protein	--	DRG Family Regulatory Proteins, Tma46	Zinc finger CCCH domain-containing protein 11 OS=Oryza sativa subsp. japonica OX=39947 GN=Os01g0834700 PE=2 SV=2	hypothetical protein ES288_A01G248500v1 [Gossypium darwinii]
Gh_A01G249900	Gh_A01G249900	133.7	141.8	147.8	129.7	110	118.1	80.1	82.7	92.2	133.4	113.8	112.5	0.0411577	-0.242527	normal	0.0188506	0.496297	normal	[Z]	Cytoskeleton	Molecular Function: ATP binding (GO:0005524);; Cellular Component: cytoplasm (GO:0005737);; Cellular Component: cytoskeleton (GO:0005856);;	K10355|1.5e-217|ghi:107958013|K10355 actin, other eukaryote | (RefSeq) actin-like	--	Actin	Actin OS=Gossypium hirsutum OX=3635 PE=3 SV=1	PREDICTED: actin-like [Gossypium hirsutum]
Gh_A01G254400	RANBP1B	104.8	98.8	104.2	88.6	89.3	89.3	96	98.5	99	94.9	89.1	91.7	0.0180931	-0.204073	normal	0.050782	-0.0902612	normal	--	--	Biological Process: intracellular transport (GO:0046907);;	K20827|4.5e-73|dzi:111302816|K20827 RNA polymerase II-associated protein 2 [EC:3.1.3.16] | (RefSeq) putative RNA polymerase II subunit B1 CTD phosphatase RPAP2 homolog isoform X1	--	RanBP1 domain	Ran-binding protein 1 homolog b OS=Arabidopsis thaliana OX=3702 GN=RANBP1B PE=1 SV=2	PREDICTED: ran-binding protein 1 homolog b-like [Gossypium hirsutum]
Gh_A01G254500	EBP1	83.8	82.5	82.6	90.5	90.3	92	105.9	107.7	113.2	118.6	117	116	0.000418605	0.132277	normal	0.0514553	0.105527	normal	[J]	Translation, ribosomal structure and biogenesis	Biological Process: regulation of cell growth (GO:0001558);; Molecular Function: molecular_function (GO:0003674);; Molecular Function: nucleic acid binding (GO:0003676);; Molecular Function: DNA binding (GO:0003677);; Molecular Function: transcription factor activity, sequence-specific DNA binding (GO:0003700);; Molecular Function: binding (GO:0005488);; Molecular Function: protein binding (GO:00…	K01265|2.0e-23|brp:103858120|K01265 methionyl aminopeptidase [EC:3.4.11.18] | (RefSeq) methionine aminopeptidase 2A isoform X1	--	Metallopeptidase family M24	ERBB-3 BINDING PROTEIN 1 OS=Solanum tuberosum OX=4113 GN=EBP1 PE=2 SV=1	PREDICTED: ERBB-3 BINDING PROTEIN 1-like isoform X1 [Gossypium hirsutum]
Gh_A01G255200	PDX1	87	89	88.9	99.1	97.2	98.3	93	90.4	95.6	90.8	90.6	92.9	0.00036457	0.15331	normal	0.41977	-0.0245105	normal	[H]	Coenzyme transport and metabolism	Biological Process: cellular amino acid metabolic process (GO:0006520);; Biological Process: pyridoxine biosynthetic process (GO:0008615);; Molecular Function: amine-lyase activity (GO:0016843);; Biological Process: pyridoxal phosphate biosynthetic process (GO:0042823);;	K06215|4.9e-171|gab:108467098|K06215 pyridoxal 5'-phosphate synthase pdxS subunit [EC:4.3.3.6] | (RefSeq) probable pyridoxal 5'-phosphate synthase subunit PDX1	Vitamin B6 metabolism (ko00750)	SOR/SNZ family	Probable pyridoxal 5'-phosphate synthase subunit PDX1 OS=Hevea brasiliensis OX=3981 GN=PDX1 PE=2 SV=1	PREDICTED: probable pyridoxal 5'-phosphate synthase subunit PDX1 [Gossypium raimondii]
Gh_A01G256600	BAG4	79.5	79.1	78	103.2	99.1	101.3	104.9	103.1	111.8	89.2	85	86.9	0.000962272	0.359722	normal	0.0083329	-0.292567	normal	--	--	Molecular Function: chaperone binding (GO:0051087);;	--	--	BAG domain	BAG family molecular chaperone regulator 4 OS=Arabidopsis thaliana OX=3702 GN=BAG4 PE=1 SV=1	PREDICTED: BAG family molecular chaperone regulator 4-like isoform X1 [Gossypium hirsutum]
Gh_A01G258100	Gh_A01G258100	108.2	103.9	106.4	107.7	103.9	78.5	107.3	106.5	123.1	177.9	154.3	178.1	0.410454	-0.134743	normal	0.00559141	0.599025	normal	[Q]	Secondary metabolites biosynthesis, transport and catabolism	--	K07253|4.7e-58|ghi:107939691|K07253 phenylpyruvate tautomerase [EC:5.3.2.1] | (RefSeq) macrophage migration inhibitory factor homolog	Tyrosine metabolism (ko00350);; Phenylalanine metabolism (ko00360)	Macrophage migration inhibitory factor (MIF)	--	PREDICTED: macrophage migration inhibitory factor homolog isoform X2 [Gossypium raimondii]
Gh_A02G001400	At2g37230	86.1	84	75.6	149	138.3	138.8	71.2	74.4	86.2	114.6	137.7	122.1	0.000231091	0.794294	normal	0.00658501	0.6917	normal	--	--	Molecular Function: molecular_function (GO:0003674);; Molecular Function: nucleic acid binding (GO:0003676);; Molecular Function: RNA binding (GO:0003723);; Molecular Function: mRNA binding (GO:0003729);; Molecular Function: catalytic activity (GO:0003824);; Molecular Function: nuclease activity (GO:0004518);; Molecular Function: endonuclease activity (GO:0004519);; Molecular Function: binding (G…	--	--	PPR repeat family	Pentatricopeptide repeat-containing protein At2g37230 OS=Arabidopsis thaliana OX=3702 GN=At2g37230 PE=2 SV=1	hypothetical protein ES319_A02G001300v1 [Gossypium barbadense]
Gh_A02G005000	RPS28	95.9	95.9	98.7	91.2	92.5	91.5	107.4	106.6	106.2	118.2	115.9	120	0.0195586	-0.0780577	normal	0.00690124	0.145184	normal	[J]	Translation, ribosomal structure and biogenesis	Biological Process: ribosomal small subunit assembly (GO:0000028);; Molecular Function: structural constituent of ribosome (GO:0003735);; Biological Process: translation (GO:0006412);; Cellular Component: cytosolic small ribosomal subunit (GO:0022627);; Biological Process: maturation of SSU-rRNA (GO:0030490);;	K02979|2.2e-28|gab:108454795|K02979 small subunit ribosomal protein S28e | (RefSeq) 40S ribosomal protein S28	Ribosome (ko03010)	Ribosomal protein S28e	40S ribosomal protein S28 OS=Zea mays OX=4577 GN=RPS28 PE=3 SV=1	hypothetical protein B456_002G154400, partial [Gossypium raimondii]
Gh_A02G005800	RAPTOR1	180.8	119	155	123.4	153.2	160.4	115.2	93.8	112.1	118.8	117.7	150.5	0.795852	-0.057599	normal	0.171631	0.269311	normal	--	--	Biological Process: TOR signaling (GO:0031929);; Cellular Component: TORC1 complex (GO:0031931);;	K07204|0.0e+00|gab:108476207|K07204 regulatory associated protein of mTOR | (RefSeq) regulatory-associated protein of TOR 1-like isoform X1	Autophagy - other (ko04136)	Raptor N-terminal CASPase like domain	Regulatory-associated protein of TOR 1 OS=Arabidopsis thaliana OX=3702 GN=RAPTOR1 PE=1 SV=1	hypothetical protein ES319_A02G005700v1 [Gossypium barbadense]
Gh_A02G006700	DBR	89	87.9	88.2	92.6	96.6	90.1	98.1	97.1	99.2	139.8	135.3	140.2	0.12565	0.0752789	normal	0.000419702	0.496376	normal	[QR]	Secondary metabolites biosynthesis, transport and catabolism;; General function prediction only	Biological Process: oxidation-reduction process (GO:0055114);;	K19825|2.9e-156|sind:105167157|K19825 2-alkenal reductase (NADP+) [EC:1.3.1.102] | (RefSeq) 2-alkenal reductase (NADP(+)-dependent)	--	N-terminal domain of oxidoreductase	2-alkenal reductase (NADP(+)-dependent) OS=Nicotiana tabacum OX=4097 GN=DBR PE=1 SV=1	hypothetical protein ES288_A02G006900v1 [Gossypium darwinii]
Gh_A02G007100	UGT74F2	93.7	92	96.5	126.7	134.9	134.7	74.4	71.4	72.4	108.5	105.8	108	0.00126439	0.489875	normal	9.12406e-06	0.562753	normal	[G]	Carbohydrate transport and metabolism	Molecular Function: UDP-glycosyltransferase activity (GO:0008194);;	K13691|2.1e-271|gab:108476151|K13691 pathogen-inducible salicylic acid glucosyltransferase [EC:2.4.1.-] | (RefSeq) UDP-glycosyltransferase 74F2-like	--	UDP-glucoronosyl and UDP-glucosyl transferase	UDP-glycosyltransferase 74F2 OS=Arabidopsis thaliana OX=3702 GN=UGT74F2 PE=1 SV=1	hypothetical protein ES319_A02G007000v1 [Gossypium barbadense]
Gh_A02G008200	ccdc94	59.8	66.1	63.1	50	49.5	48.3	59.6	63.7	67.5	53	52.7	48.3	0.0122896	-0.35474	normal	0.0150533	-0.309131	normal	--	--	Biological Process: RNA splicing (GO:0008380);; Cellular Component: U2-type catalytic step 1 spliceosome (GO:0071006);;	K01867|2.4e-59|nto:104087037|K01867 tryptophanyl-tRNA synthetase [EC:6.1.1.2] | (RefSeq) tryptophan--tRNA ligase, cytoplasmic-like	Aminoacyl-tRNA biosynthesis (ko00970)	Family of unknown function (DUF572)	--	PREDICTED: coiled-coil domain-containing protein 94 homolog [Gossypium hirsutum]
Gh_A02G010200	Gh_A02G010200	136.7	150.1	165.1	117.7	111.5	105.5	111.8	139.1	122.6	147.1	150.8	142	0.0270916	-0.433135	normal	0.0967027	0.236067	normal	--	--	--	--	--	Agglutinin domain	--	PREDICTED: uncharacterized protein LOC107927406 [Gossypium hirsutum]
Gh_A02G013000	GLX2-4	142.8	137.2	138.7	86.9	83.2	82.5	91.3	95.7	95.2	103.5	110.8	103.9	1.92901e-05	-0.729062	normal	0.0190083	0.173216	normal	[R]	General function prediction only	Molecular Function: hydroxyacylglutathione hydrolase activity (GO:0004416);; Biological Process: methylglyoxal catabolic process to D-lactate via S-lactoyl-glutathione (GO:0019243);;	K01069|4.0e-187|ghi:107927512|K01069 hydroxyacylglutathione hydrolase [EC:3.1.2.6] | (RefSeq) probable hydroxyacylglutathione hydrolase 2, chloroplastic	Pyruvate metabolism (ko00620)	Hydroxyacylglutathione hydrolase C-terminus	Probable hydroxyacylglutathione hydrolase 2, chloroplastic OS=Arabidopsis thaliana OX=3702 GN=GLX2-4 PE=2 SV=1	PREDICTED: probable hydroxyacylglutathione hydrolase 2, chloroplastic [Gossypium hirsutum]
Gh_A02G013200	FPA	72.5	77	74.1	102	90.5	109.1	101.1	100.6	105.7	98.1	92	89.9	0.0346372	0.431716	normal	0.0439656	-0.13469	normal	[J]	Translation, ribosomal structure and biogenesis	Molecular Function: RNA binding (GO:0003723);;	K13126|1.2e-13|oeu:111388827|K13126 polyadenylate-binding protein | (RefSeq) polyadenylate-binding protein 2-like	RNA transport (ko03013);; mRNA surveillance pathway (ko03015);; RNA degradation (ko03018)	RNA recognition motif. (a.k.a. RRM, RBD, or RNP domain)	Flowering time control protein FPA OS=Arabidopsis thaliana OX=3702 GN=FPA PE=1 SV=2	hypothetical protein ES319_A02G015500v1 [Gossypium barbadense]
Gh_A02G013400	POSF21	99.1	99.7	99.1	96.5	97.9	96.4	121	128.9	128.2	91.9	87.9	91.5	0.0260431	-0.0348009	normal	0.00116519	-0.478879	normal	--	--	Molecular Function: transcription factor activity, sequence-specific DNA binding (GO:0003700);;	K20557|1.1e-47|dct:110102661|K20557 transcription factor VIP1 | (RefSeq) transcription factor VIP1	MAPK signaling pathway - plant (ko04016)	bZIP transcription factor	Probable transcription factor PosF21 OS=Arabidopsis thaliana OX=3702 GN=POSF21 PE=2 SV=1	hypothetical protein ES319_A02G015300v1 [Gossypium barbadense]
Gh_A02G014400	osgep	86.4	90	80.5	96.6	97	97.2	93.3	90.1	95	117.6	117.5	115	0.0545878	0.17882	normal	0.000478919	0.330608	normal	[J]	Translation, ribosomal structure and biogenesis	Cellular Component: EKC/KEOPS complex (GO:0000408);; Biological Process: tRNA threonylcarbamoyladenosine modification (GO:0002949);; Cellular Component: nucleus (GO:0005634);; Cellular Component: cytoplasm (GO:0005737);; Molecular Function: metal ion binding (GO:0046872);; Molecular Function: N(6)-L-threonylcarbamoyladenine synthase (GO:0061711);;	K01409|3.2e-203|ghi:107927497|K01409 N6-L-threonylcarbamoyladenine synthase [EC:2.3.1.234] | (RefSeq) probable tRNA N6-adenosine threonylcarbamoyltransferase	--	tRNA N6-adenosine threonylcarbamoyltransferase	--	PREDICTED: probable tRNA N6-adenosine threonylcarbamoyltransferase [Gossypium hirsutum]
Gh_A02G015500	RABA5E	74.8	81.6	82.3	93.7	91.9	96.9	64.4	61.4	70.6	70.6	73	69.3	0.0107131	0.243052	normal	0.168931	0.116381	normal	[R]	General function prediction only	Molecular Function: GTPase activity (GO:0003924);; Molecular Function: GTP binding (GO:0005525);;	K07904|2.6e-118|ghi:107927504|K07904 Ras-related protein Rab-11A | (RefSeq) ras-related protein RABA5e-like	Endocytosis (ko04144)	Ras family	Ras-related protein RABA5e OS=Arabidopsis thaliana OX=3702 GN=RABA5E PE=2 SV=1	PREDICTED: ras-related protein RABA5e-like [Gossypium hirsutum]
Gh_A02G017600	PTI13	101.4	106.1	105.6	128.9	124.8	128.4	93.5	100.5	97	81.1	77.2	76	0.000345392	0.287327	normal	0.00226977	-0.312662	normal	[M]	Cell wall/membrane/envelope biogenesis	Molecular Function: transmembrane receptor protein serine/threonine kinase activity (GO:0004675);; Molecular Function: protein tyrosine kinase activity (GO:0004713);; Molecular Function: ATP binding (GO:0005524);; Cellular Component: plasma membrane (GO:0005886);; Biological Process: protein phosphorylation (GO:0006468);;	K13436|8.6e-207|ghi:107927478|K13436 pto-interacting protein 1 [EC:2.7.11.1] | (RefSeq) PTI1-like tyrosine-protein kinase 3	Plant-pathogen interaction (ko04626)	Protein tyrosine and serine/threonine kinase	PTI1-like tyrosine-protein kinase 3 OS=Arabidopsis thaliana OX=3702 GN=PTI13 PE=1 SV=1	hypothetical protein ES319_A02G017000v1 [Gossypium barbadense]
Gh_A02G022800	SBP2	55.9	73.1	59.3	107.6	129.8	92.9	94.2	96.4	105.3	187.6	161.6	191.6	0.0303691	0.810744	normal	0.00716994	0.869985	normal	[R]	General function prediction only	Molecular Function: selenium binding (GO:0008430);;	K17285|9.9e-296|ghi:107939151|K17285 methanethiol oxidase [EC:1.8.3.4] | (RefSeq) selenium-binding protein 2-like	Sulfur metabolism (ko00920)	56kDa selenium binding protein (SBP56)	Selenium-binding protein 2 OS=Arabidopsis thaliana OX=3702 GN=SBP2 PE=1 SV=1	hypothetical protein ES319_A02G022500v1 [Gossypium barbadense]
Gh_A02G031300	CHS1	120	121	117.4	74.7	74.4	74	118.8	117.8	113.1	101.2	106.1	105.8	0.000379207	-0.68388	normal	0.00691617	-0.159494	normal	[Q]	Secondary metabolites biosynthesis, transport and catabolism	Biological Process: biosynthetic process (GO:0009058);; Molecular Function: transferase activity, transferring acyl groups other than amino-acyl groups (GO:0016747);;	K00660|9.1e-223|ghi:107957085|K00660 chalcone synthase [EC:2.3.1.74] | (RefSeq) chalcone synthase 1-like	Flavonoid biosynthesis (ko00941);; Circadian rhythm - plant (ko04712)	Chalcone and stilbene synthases, N-terminal domain	Chalcone synthase 1 OS=Camellia sinensis OX=4442 GN=CHS1 PE=2 SV=1	PREDICTED: chalcone synthase 1-like [Gossypium hirsutum]
Gh_A02G031400	DHAD	104.3	105.6	110.2	77.5	72.5	70.6	65.7	57.2	65.6	75.3	72	69.7	0.000292551	-0.53709	normal	0.056796	0.203131	normal	[EG]	Amino acid transport and metabolism;; Carbohydrate transport and metabolism	Molecular Function: protein kinase activity (GO:0004672);; Molecular Function: ATP binding (GO:0005524);; Molecular Function: polysaccharide binding (GO:0030247);;	K01687|0.0e+00|ghi:107957083|K01687 dihydroxy-acid dehydratase [EC:4.2.1.9] | (RefSeq) dihydroxy-acid dehydratase, chloroplastic-like	Valine, leucine and isoleucine biosynthesis (ko00290);; Pantothenate and CoA biosynthesis (ko00770);; 2-Oxocarboxylic acid metabolism (ko01210);; Biosynthesis of amino acids (ko01230)	Dehydratase family	Dihydroxy-acid dehydratase, chloroplastic OS=Arabidopsis thaliana OX=3702 GN=DHAD PE=1 SV=1	hypothetical protein ES319_A02G030000v1 [Gossypium barbadense]
Gh_A02G035900	TSJT1	134.3	132.7	139.1	96.4	86.6	87.7	78.1	79.5	83	76.2	74.3	72.6	0.000661384	-0.58514	normal	0.0360243	-0.108946	normal	--	--	--	--	--	Aluminium induced protein	Stem-specific protein TSJT1 OS=Nicotiana tabacum OX=4097 GN=TSJT1 PE=2 SV=1	PREDICTED: stem-specific protein TSJT1-like [Gossypium hirsutum]
Gh_A02G036000	NFYC9	128.4	131.4	126.8	107.1	92.5	101.3	123.7	113.1	122.4	114	114	107.5	0.0145899	-0.361558	normal	0.12973	-0.0984746	normal	--	--	Cellular Component: nucleus (GO:0005634);; Molecular Function: protein heterodimerization activity (GO:0046982);;	K08066|2.1e-135|ghi:107942834|K08066 nuclear transcription factor Y, gamma | (RefSeq) nuclear transcription factor Y subunit C-3-like	--	Histone-like transcription factor (CBF/NF-Y) and archaeal histone	Nuclear transcription factor Y subunit C-3 OS=Arabidopsis thaliana OX=3702 GN=NFYC3 PE=1 SV=1	PREDICTED: nuclear transcription factor Y subunit C-3-like [Gossypium hirsutum]
Gh_A02G037100	psaD	135.9	135.3	136	103.6	104.5	105.6	108.7	107.1	105.6	60.4	62	59.9	6.60649e-05	-0.376352	normal	5.47138e-06	-0.818055	normal	--	--	Cellular Component: photosystem I reaction center (GO:0009538);; Biological Process: photosynthesis (GO:0015979);;	K02692|2.0e-118|gab:108474371|K02692 photosystem I subunit II | (RefSeq) photosystem I reaction center subunit II, chloroplastic-like	Photosynthesis (ko00195)	PsaD	Photosystem I reaction center subunit II, chloroplastic OS=Spinacia oleracea OX=3562 GN=psaD PE=1 SV=2	PREDICTED: photosystem I reaction center subunit II, chloroplastic-like [Gossypium arboreum]
Gh_A02G039600	CDC73	111.3	107	110.9	100.5	91.7	116.2	92	94.1	103.7	133.8	111.3	119.9	0.436313	-0.0941616	normal	0.0417813	0.332839	normal	--	--	Biological Process: transcription elongation from RNA polymerase II promoter (GO:0006368);; Biological Process: histone modification (GO:0016570);; Cellular Component: Cdc73/Paf1 complex (GO:0016593);;	K15175|3.1e-237|gab:108476197|K15175 parafibromin | (RefSeq) protein CDC73 homolog	--	RNA pol II accessory factor, Cdc73 family, C-terminal	Protein CDC73 homolog OS=Arabidopsis thaliana OX=3702 GN=CDC73 PE=1 SV=1	hypothetical protein ES332_A02G040500v1 [Gossypium tomentosum]
Gh_A02G039700	p20	84.6	89.4	79.6	94.2	105	109	126.6	111.3	134.4	185.6	183.5	190.1	0.0331581	0.281312	normal	0.00771777	0.586899	normal	[JO]	Translation, ribosomal structure and biogenesis;; Posttranslational modification, protein turnover, chaperones	Molecular Function: N-acetyltransferase activity (GO:0008080);;	--	--	Acetyltransferase (GNAT) domain	--	PREDICTED: uncharacterized N-acetyltransferase p20-like [Gossypium arboreum]
Gh_A02G041200	CML8	83.6	92.6	53.2	75	83.4	102.1	102.9	107.6	122.7	150.6	145.8	146.2	0.515626	0.183418	normal	0.0203523	0.409615	normal	--	--	Molecular Function: calcium ion binding (GO:0005509);;	K13448|1.6e-63|ghi:107941607|K13448 calcium-binding protein CML | (RefSeq) calmodulin-like protein 8	Plant-pathogen interaction (ko04626)	EF hand	Calmodulin-1 OS=Arabidopsis thaliana OX=3702 GN=CAM1 PE=1 SV=1	PREDICTED: calmodulin-like protein 8 [Gossypium hirsutum]
Gh_A02G042100	RPS15	65.9	68.6	61.8	64.4	63.4	63.1	128.6	124.6	132.9	162	151.3	160.7	0.460058	-0.0402431	normal	0.00305684	0.295913	normal	[J]	Translation, ribosomal structure and biogenesis	Molecular Function: RNA binding (GO:0003723);; Molecular Function: structural constituent of ribosome (GO:0003735);; Biological Process: translation (GO:0006412);; Cellular Component: small ribosomal subunit (GO:0015935);;	K02958|4.4e-80|dzi:111279656|K02958 small subunit ribosomal protein S15e | (RefSeq) 40S ribosomal protein S15-4	Ribosome (ko03010)	Ribosomal protein S19	40S ribosomal protein S15-1 OS=Arabidopsis thaliana OX=3702 GN=RPS15A PE=2 SV=1	PREDICTED: 40S ribosomal protein S15-4 [Gossypium raimondii]
Gh_A02G047800	RPL28	135.6	152.9	142.3	116.6	109.5	106.7	108.2	100	105.7	106.6	114.7	109.1	0.00925015	-0.372363	normal	0.181986	0.0739087	normal	[J]	Translation, ribosomal structure and biogenesis	Molecular Function: structural constituent of ribosome (GO:0003735);; Cellular Component: ribosome (GO:0005840);; Biological Process: translation (GO:0006412);;	K02902|4.5e-74|gab:108476232|K02902 large subunit ribosomal protein L28 | (RefSeq) 50S ribosomal protein L28, chloroplastic-like	Ribosome (ko03010)	Ribosomal L28 family	50S ribosomal protein L28, chloroplastic OS=Spinacia oleracea OX=3562 GN=RPL28 PE=1 SV=2	PREDICTED: 50S ribosomal protein L28, chloroplastic-like [Gossypium hirsutum]
Gh_A02G047900	MORF2	128.3	124	130.1	121.3	119.9	121.9	105.1	103.3	104.8	82	77.2	78.3	0.0590679	-0.0747156	normal	0.0011555	-0.399157	normal	--	--	Biological Process: cytidine to uridine editing (GO:0016554);;	K00655|1.1e-64|sind:105166581|K00655 1-acyl-sn-glycerol-3-phosphate acyltransferase [EC:2.3.1.51] | (RefSeq) uncharacterized protein LOC105166581	Glycerolipid metabolism (ko00561);; Glycerophospholipid metabolism (ko00564)	--	Multiple organellar RNA editing factor 2, chloroplastic OS=Arabidopsis thaliana OX=3702 GN=MORF2 PE=1 SV=1	PREDICTED: multiple organellar RNA editing factor 2, chloroplastic-like [Gossypium hirsutum]
Gh_A02G048400	RNP1	70.8	68.4	70.7	68.1	66.2	71.6	106.7	107.8	111.2	74.6	70.1	71.1	0.506166	-0.0277583	normal	4.46934e-05	-0.593849	normal	[J]	Translation, ribosomal structure and biogenesis	Molecular Function: RNA binding (GO:0003723);;	K14411|4.0e-177|gab:108475993|K14411 RNA-binding protein Musashi | (RefSeq) heterogeneous nuclear ribonucleoprotein 1-like	mRNA surveillance pathway (ko03015)	RNA recognition motif. (a.k.a. RRM, RBD, or RNP domain)	Heterogeneous nuclear ribonucleoprotein 1 OS=Arabidopsis thaliana OX=3702 GN=RNP1 PE=1 SV=1	heterogeneous nuclear ribonucleoprotein 1-like [Gossypium australe]
Gh_A02G048900	Gh_A02G048900	83.8	83.9	83.3	112.4	112.3	113.6	110.5	110.5	113.7	117.5	111.3	109.5	1.87038e-05	0.430616	normal	0.683735	0.0154346	normal	--	--	Molecular Function: translation initiation factor activity (GO:0003743);; Cellular Component: cytoplasm (GO:0005737);;	K03259|2.3e-116|gab:108474698|K03259 translation initiation factor 4E | (RefSeq) eukaryotic translation initiation factor-like	RNA transport (ko03013)	Eukaryotic initiation factor 4E	Eukaryotic translation initiation factor isoform 4E-2 OS=Zea mays OX=4577 PE=2 SV=1	hypothetical protein ES332_A02G051400v1 [Gossypium tomentosum]
Gh_A02G051900	At4g15545	42.8	41.1	41.3	45.8	48.2	46.9	33	35.7	33.7	22.2	24.8	26	0.00480094	0.170437	normal	0.00297031	-0.488247	normal	--	--	--	--	--	--	Uncharacterized protein At4g15545 OS=Arabidopsis thaliana OX=3702 GN=At4g15545 PE=1 SV=1	PREDICTED: uncharacterized protein At4g15545-like isoform X1 [Gossypium hirsutum]
Gh_A02G053200	POPTRDRAFT_820933	101.2	116	125.8	102	123.7	125.2	161.3	152.6	134.3	130.3	153.8	173.7	0.811898	0.0328514	normal	0.841769	0.0305748	normal	--	--	Cellular Component: plasma membrane (GO:0005886);; Cellular Component: integral component of membrane (GO:0016021);;	--	--	Domain of unknown function (DUF588)	CASP-like protein 1D1 OS=Populus trichocarpa OX=3694 GN=POPTRDRAFT_820933 PE=3 SV=2	PREDICTED: CASP-like protein 1D1 [Gossypium arboreum]
Gh_A02G056000	Hsbp1	65.9	67.7	65.5	122.5	119.4	127.8	113.6	115	113.1	100.4	97	92.5	0.000961868	0.892862	normal	0.0130684	-0.237175	normal	--	--	Molecular Function: transcription corepressor activity (GO:0003714);;	--	--	Heat shock factor binding protein 1	Heat shock factor-binding protein OS=Arabidopsis thaliana OX=3702 GN=HSBP PE=1 SV=1	PREDICTED: heat shock factor-binding protein 1-like [Gossypium arboreum]
Gh_A02G056400	TCTP	69.7	70.7	68.1	72.2	75	73.5	81.2	80.9	84.9	112	105.4	106.1	0.0215522	0.0820392	normal	0.0012064	0.389255	normal	--	--	--	K00128|5.0e-53|ccav:112512809|K00128 aldehyde dehydrogenase (NAD+) [EC:1.2.1.3] | (RefSeq) aldehyde dehydrogenase 5, mitochondrial-like	Glycolysis / Gluconeogenesis (ko00010);; Ascorbate and aldarate metabolism (ko00053);; Fatty acid degradation (ko00071);; Valine, leucine and isoleucine degradation (ko00280);; Lysine degradation (ko00310);; Arginine and proline metabolism (ko00330);; Histidine metabolism (ko00340);; Tryptophan metabolism (ko00380);; beta-Alanine metabolism (ko00410);; Glycerolipid metabolism (ko00561);; Pyruvate…	Translationally controlled tumour protein	Translationally-controlled tumor protein homolog OS=Elaeis guineensis var. tenera OX=51953 GN=TCTP PE=2 SV=1	PREDICTED: translationally-controlled tumor protein homolog [Gossypium hirsutum]
Gh_A02G060500	AAE7	155.1	150.8	171	113.9	119.5	113.7	100.4	102.7	100.6	103.4	106.2	109.4	0.0133879	-0.458335	normal	0.0822484	0.0709095	normal	[IQ]	Lipid transport and metabolism;; Secondary metabolites biosynthesis, transport and catabolism	Molecular Function: catalytic activity (GO:0003824);;	K01913|0.0e+00|ghi:107933220|K01913 acetate/butyrate---CoA ligase [EC:6.2.1.1 6.2.1.2] | (RefSeq) acetate/butyrate--CoA ligase AAE7, peroxisomal-like	Glycolysis / Gluconeogenesis (ko00010);; Pyruvate metabolism (ko00620);; Glyoxylate and dicarboxylate metabolism (ko00630);; Butanoate metabolism (ko00650);; Carbon metabolism (ko01200)	AMP-binding enzyme	Acetate/butyrate--CoA ligase AAE7, peroxisomal OS=Arabidopsis thaliana OX=3702 GN=AAE7 PE=1 SV=1	PREDICTED: acetate/butyrate--CoA ligase AAE7, peroxisomal-like [Gossypium hirsutum]
Gh_A02G060700	AAE7	72.1	76.3	71.6	123.5	123.1	124.9	70.2	69.3	68.8	93.8	85.3	93.2	0.000233996	0.755859	normal	0.0145002	0.386534	normal	[IQ]	Lipid transport and metabolism;; Secondary metabolites biosynthesis, transport and catabolism	Molecular Function: catalytic activity (GO:0003824);;	K01913|0.0e+00|ghi:107908505|K01913 acetate/butyrate---CoA ligase [EC:6.2.1.1 6.2.1.2] | (RefSeq) acetate/butyrate--CoA ligase AAE7, peroxisomal-like	Glycolysis / Gluconeogenesis (ko00010);; Pyruvate metabolism (ko00620);; Glyoxylate and dicarboxylate metabolism (ko00630);; Butanoate metabolism (ko00650);; Carbon metabolism (ko01200)	AMP-binding enzyme	Acetate/butyrate--CoA ligase AAE7, peroxisomal OS=Arabidopsis thaliana OX=3702 GN=AAE7 PE=1 SV=1	hypothetical protein E1A91_A02G060800v1 [Gossypium mustelinum]
Gh_A02G062500	Hypk	150	123.6	122.8	74.8	81	53.7	206.2	175.1	183.7	154.9	138.3	135.9	0.00700594	-0.920007	normal	0.0202808	-0.396937	normal	--	--	--	--	--	HYPK UBA domain	--	PREDICTED: huntingtin-interacting protein K-like [Gossypium hirsutum]
Gh_A02G073900	RPS18A	61.9	73.1	67.6	106.1	106.9	105.4	130.7	130.4	125.2	170.8	163.5	170.9	0.00620206	0.652206	normal	0.000334485	0.387133	normal	[J]	Translation, ribosomal structure and biogenesis	Molecular Function: RNA binding (GO:0003723);; Molecular Function: structural constituent of ribosome (GO:0003735);; Cellular Component: cytosol (GO:0005829);; Biological Process: translation (GO:0006412);; Cellular Component: small ribosomal subunit (GO:0015935);;	K02964|8.0e-82|dzi:111299296|K02964 small subunit ribosomal protein S18e | (RefSeq) 40S ribosomal protein S18	Ribosome (ko03010)	Ribosomal protein S13/S18	40S ribosomal protein S18 OS=Arabidopsis thaliana OX=3702 GN=RPS18A PE=1 SV=1	hypothetical protein GOBAR_AA04678 [Gossypium barbadense]
Gh_A02G076600	Gh_A02G076600	101.7	103.6	102.5	121.5	119.1	123	60.1	59.1	59.6	71.4	74.6	71.8	0.000824915	0.240359	normal	0.00353773	0.284657	normal	[G]	Carbohydrate transport and metabolism	Biological Process: carbohydrate metabolic process (GO:0005975);; Molecular Function: fructose 1,6-bisphosphate 1-phosphatase activity (GO:0042132);;	K03841|2.0e-197|gra:105797054|K03841 fructose-1,6-bisphosphatase I [EC:3.1.3.11] | (RefSeq) fructose-1,6-bisphosphatase, cytosolic-like	Glycolysis / Gluconeogenesis (ko00010);; Pentose phosphate pathway (ko00030);; Fructose and mannose metabolism (ko00051);; Carbon fixation in photosynthetic organisms (ko00710);; Carbon metabolism (ko01200)	Fructose-1-6-bisphosphatase, N-terminal domain	Fructose-1,6-bisphosphatase, cytosolic OS=Beta vulgaris OX=161934 PE=2 SV=2	fructose-1,6-bisphosphatase, cytosolic-like [Gossypium hirsutum]
Gh_A02G080900	ndhH	72.1	74.8	71.3	135.8	129.1	133.9	103.8	102.9	103.7	129	129	127.6	0.000103927	0.870014	normal	9.3785e-06	0.312976	normal	[C]	Energy production and conversion	Molecular Function: NADH dehydrogenase (ubiquinone) activity (GO:0008137);; Cellular Component: chloroplast thylakoid membrane (GO:0009535);; Biological Process: photosynthesis, light reaction (GO:0019684);; Molecular Function: quinone binding (GO:0048038);; Molecular Function: NAD binding (GO:0051287);;	K05579|1.1e-236|gab:11540312|K05579 NAD(P)H-quinone oxidoreductase subunit H [EC:7.1.1.2] | (RefSeq) ndhH, GoarCp070; NADH dehydrogenase subunit 7	Oxidative phosphorylation (ko00190)	Respiratory-chain NADH dehydrogenase, 49 Kd subunit	NAD(P)H-quinone oxidoreductase subunit H, chloroplastic OS=Gossypium hirsutum OX=3635 GN=ndhH PE=3 SV=1	NADH-plastoquinone oxidoreductase subunit 7 [Gossypium thurberi]
Gh_A02G084800	Gh_A02G084800	97.8	97.1	100.1	91.4	82.3	87.5	124.8	127.4	125.8	87.9	83.4	82.9	0.0390475	-0.17556	normal	0.000232244	-0.572422	normal	--	--	--	--	--	--	PLASTID TRANSCRIPTIONALLY ACTIVE protein 6, chloroplastic OS=Arabidopsis thaliana OX=3702 GN=PTAC6 PE=1 SV=1	PREDICTED: uncharacterized protein LOC107951492 [Gossypium hirsutum]
Gh_A02G085800	tolB	126.1	145.7	132.5	92.6	81.5	91.8	76.7	72.3	72.9	88.8	95.8	90	0.00459809	-0.604542	normal	0.00422776	0.307422	normal	[U]	Intracellular trafficking, secretion, and vesicular transport	--	--	--	WD40-like Beta Propeller Repeat	--	PREDICTED: uncharacterized protein LOC107951484 [Gossypium hirsutum]
Gh_A02G086100	PBC1	74.2	79.3	84.4	123.2	133.4	126	81.2	82.9	93.7	111.8	118.9	114.6	0.000340718	0.685482	normal	0.00687086	0.421598	normal	[O]	Posttranslational modification, protein turnover, chaperones	Molecular Function: threonine-type endopeptidase activity (GO:0004298);; Cellular Component: nucleus (GO:0005634);; Cellular Component: cytoplasm (GO:0005737);; Cellular Component: proteasome core complex, beta-subunit complex (GO:0019774);; Biological Process: proteasome-mediated ubiquitin-dependent protein catabolic process (GO:0043161);;	K02735|1.6e-114|gab:108454070|K02735 20S proteasome subunit beta 3 [EC:3.4.25.1] | (RefSeq) proteasome subunit beta type-3-A-like	Proteasome (ko03050)	Proteasome subunit	Proteasome subunit beta type-3-A OS=Arabidopsis thaliana OX=3702 GN=PBC1 PE=1 SV=2	PREDICTED: proteasome subunit beta type-3-A-like [Gossypium raimondii]
Gh_A02G093900	AED3	43	42.1	43.7	64.1	59.5	55.7	37.1	36.9	38	49.7	50.7	47.2	0.0173579	0.477243	normal	0.00415745	0.398194	normal	--	--	Molecular Function: aspartic-type endopeptidase activity (GO:0004190);;	K22683|3.5e-58|han:110891469|K22683 aspartyl protease family protein [EC:3.4.23.-] | (RefSeq) aspartyl protease family protein 2-like	--	Xylanase inhibitor N-terminal	Aspartyl protease AED3 OS=Arabidopsis thaliana OX=3702 GN=AED3 PE=1 SV=1	hypothetical protein ES319_A02G085100v1 [Gossypium barbadense]
Gh_A02G101700	Gh_A02G101700	82.2	88.8	86.7	115.6	118.6	112.2	150	155.9	151	123.1	118.9	122.4	0.000391974	0.426746	normal	0.00029661	-0.326355	normal	[F]	Nucleotide transport and metabolism	Biological Process: fatty acid biosynthetic process (GO:0006633);; Cellular Component: chloroplast (GO:0009507);; Molecular Function: acyl-[acyl-carrier-protein] desaturase activity (GO:0045300);; Molecular Function: metal ion binding (GO:0046872);;	K03921|3.9e-229|gab:108464889|K03921 acyl-[acyl-carrier-protein] desaturase [EC:1.14.19.2 1.14.19.11 1.14.19.26] | (RefSeq) stearoyl-[acyl-carrier-protein] 9-desaturase, chloroplastic-like	Fatty acid biosynthesis (ko00061);; Biosynthesis of unsaturated fatty acids (ko01040);; Fatty acid metabolism (ko01212)	Fatty acid desaturase	Stearoyl-[acyl-carrier-protein] 9-desaturase, chloroplastic OS=Ricinus communis OX=3988 PE=1 SV=1	hypothetical protein ES319_A02G091600v1 [Gossypium barbadense]
Gh_A02G103200	IM30	135.8	130.3	135.3	104.9	107.1	105	95	95	95.3	68.4	67.5	67.4	0.00126606	-0.340558	normal	3.49679e-05	-0.48887	normal	[KT]	Transcription;; Signal transduction mechanisms	--	K03969|7.2e-168|ghi:107951361|K03969 phage shock protein A | (RefSeq) membrane-associated 30 kDa protein, chloroplastic-like	--	PspA/IM30 family	Membrane-associated 30 kDa protein, chloroplastic OS=Pisum sativum OX=3888 GN=IM30 PE=2 SV=1	PREDICTED: membrane-associated 30 kDa protein, chloroplastic-like [Gossypium hirsutum]
Gh_A02G103600	PGM1	83	81.9	82.6	92.3	90	93.3	113.4	115.1	115.5	120.1	112.7	116.1	0.00619672	0.155147	normal	0.53035	0.020405	normal	[G]	Carbohydrate transport and metabolism	Cellular Component: cytoplasm (GO:0005737);; Biological Process: glucose catabolic process (GO:0006007);; Molecular Function: manganese ion binding (GO:0030145);; Biological Process: cellular carbohydrate metabolic process (GO:0044262);; Molecular Function: 2,3-bisphosphoglycerate-independent phosphoglycerate mutase activity (GO:0046537);;	K15633|0.0e+00|ghi:107951353|K15633 2,3-bisphosphoglycerate-independent phosphoglycerate mutase [EC:5.4.2.12] | (RefSeq) 2,3-bisphosphoglycerate-independent phosphoglycerate mutase-like	Glycolysis / Gluconeogenesis (ko00010);; Glycine, serine and threonine metabolism (ko00260);; Carbon metabolism (ko01200);; Biosynthesis of amino acids (ko01230)	Metalloenzyme superfamily	2,3-bisphosphoglycerate-independent phosphoglycerate mutase OS=Mesembryanthemum crystallinum OX=3544 GN=PGM1 PE=2 SV=1	PREDICTED: 2,3-bisphosphoglycerate-independent phosphoglycerate mutase-like [Gossypium hirsutum]
Gh_A02G106400	FREE1	122.6	126.4	132.8	118.4	113.6	113.9	95.7	93.2	93	89.7	86	89.1	0.0374194	-0.142462	normal	0.0190758	-0.0902804	normal	--	--	Cellular Component: ESCRT I complex (GO:0000813);; Cellular Component: late endosome membrane (GO:0031902);; Biological Process: multivesicular body assembly (GO:0036258);; Molecular Function: ubiquitin binding (GO:0043130);; Molecular Function: metal ion binding (GO:0046872);; Biological Process: intralumenal vesicle formation (GO:0070676);;	K00921|1.3e-12|ghi:107907070|K00921 1-phosphatidylinositol-3-phosphate 5-kinase [EC:2.7.1.150] | (RefSeq) 1-phosphatidylinositol-3-phosphate 5-kinase FAB1A-like isoform X1	Inositol phosphate metabolism (ko00562);; Phosphatidylinositol signaling system (ko04070);; Phagosome (ko04145)	FYVE zinc finger	Protein FREE1 OS=Arabidopsis thaliana OX=3702 GN=FREE1 PE=1 SV=1	PREDICTED: protein FREE1-like [Gossypium hirsutum]
Gh_A02G111200	At1g30630	73.7	71.9	71.5	81.8	83.2	79.8	58.4	59.9	62.1	80.4	75.9	82.4	0.00245694	0.173244	normal	0.00256446	0.403999	normal	--	--	Cellular Component: Golgi membrane (GO:0000139);; Molecular Function: structural molecule activity (GO:0005198);; Biological Process: ER to Golgi vesicle-mediated transport (GO:0006888);; Biological Process: retrograde vesicle-mediated transport, Golgi to ER (GO:0006890);; Biological Process: intra-Golgi vesicle-mediated transport (GO:0006891);; Biological Process: protein transport (GO:0015031);…	K17268|3.2e-164|ghi:107950986|K17268 coatomer subunit epsilon | (RefSeq) coatomer subunit epsilon-1-like	--	Coatomer epsilon subunit	Coatomer subunit epsilon-1 OS=Arabidopsis thaliana OX=3702 GN=At1g30630 PE=2 SV=1	PREDICTED: coatomer subunit epsilon-1-like [Gossypium hirsutum]
Gh_A02G113800	BIP5	76.9	77.1	74.9	85.5	85.7	83.8	149.6	154	152.2	161.4	151.2	162.1	0.000795511	0.15578	normal	0.208447	0.0586151	normal	[O]	Posttranslational modification, protein turnover, chaperones	--	K09490|1.3e-263|ghi:107951374|K09490 endoplasmic reticulum chaperone BiP [EC:3.6.4.10] | (RefSeq) luminal-binding protein 5-like	Protein export (ko03060);; Protein processing in endoplasmic reticulum (ko04141)	Hsp70 protein	Luminal-binding protein 5 OS=Nicotiana tabacum OX=4097 GN=BIP5 PE=2 SV=1	hypothetical protein B456_003G074600 [Gossypium raimondii]
Gh_A02G115800	rhmA	70.6	74.2	70.4	117.6	99.2	114.8	178.4	167.6	169.4	136.8	130.4	135.9	0.0174755	0.623766	normal	0.00165464	-0.354555	normal	[G]	Carbohydrate transport and metabolism	Cellular Component: cytoplasm (GO:0005737);; Molecular Function: aldehyde-lyase activity (GO:0016832);;	K02510|2.3e-20|mng:MNEG_1925|K02510 4-hydroxy-2-oxoheptanedioate aldolase [EC:4.1.2.52] | (RefSeq) 2,4-dihydroxyhept-2-ene-1,7-dioic acidaldolase	Tyrosine metabolism (ko00350)	HpcH/HpaI aldolase/citrate lyase family	--	PREDICTED: 2-keto-3-deoxy-L-rhamnonate aldolase-like [Gossypium hirsutum]
Gh_A02G117700	KELP	115	109.8	114.4	106.4	101.9	100.3	129.2	129.2	128.6	101	102.2	99.3	0.0145557	-0.136398	normal	0.000501171	-0.355398	normal	--	--	Molecular Function: DNA binding (GO:0003677);; Biological Process: regulation of transcription, DNA-templated (GO:0006355);;	--	--	Transcriptional Coactivator p15 (PC4)	RNA polymerase II transcriptional coactivator KELP OS=Arabidopsis thaliana OX=3702 GN=KELP PE=1 SV=1	PREDICTED: RNA polymerase II transcriptional coactivator KELP-like [Gossypium hirsutum]
Gh_A02G119700	LACS4	71.2	75	68.8	82.6	79.5	83.9	94.9	97.4	99	135.3	130.3	132.7	0.0121502	0.194322	normal	5.80026e-05	0.45135	normal	[I]	Lipid transport and metabolism	Molecular Function: catalytic activity (GO:0003824);;	K01897|0.0e+00|ghi:107952077|K01897 long-chain acyl-CoA synthetase [EC:6.2.1.3] | (RefSeq) long chain acyl-CoA synthetase 4-like	Fatty acid biosynthesis (ko00061);; Fatty acid degradation (ko00071);; Fatty acid metabolism (ko01212);; Peroxisome (ko04146)	AMP-binding enzyme	Long chain acyl-CoA synthetase 4 OS=Arabidopsis thaliana OX=3702 GN=LACS4 PE=2 SV=1	hypothetical protein ES332_A02G122200v1 [Gossypium tomentosum]
Gh_A02G130100	Gh_A02G130100	93.3	90.4	92.7	128.4	133.2	129	108.7	106.7	103.2	77.9	82.7	79.2	0.000130485	0.498934	normal	0.000279358	-0.409915	normal	--	--	Cellular Component: plant-type cell wall (GO:0009505);;	K03097|4.4e-09|aip:107623262|K03097 casein kinase II subunit alpha [EC:2.7.11.1] | (RefSeq) casein kinase II subunit alpha-like isoform X2	Ribosome biogenesis in eukaryotes (ko03008);; Circadian rhythm - plant (ko04712)	Protein of unknown function (DUF642)	--	PREDICTED: uncharacterized protein LOC107951813 [Gossypium hirsutum]
Gh_A02G132800	USP	121.7	113.2	125.2	127.1	120	118.9	90.2	89.3	100	119.1	124.4	128.3	0.679729	0.023446	normal	0.00260372	0.411678	normal	[G]	Carbohydrate transport and metabolism	Biological Process: nucleotide-sugar biosynthetic process (GO:0009226);; Molecular Function: uridylyltransferase activity (GO:0070569);;	K12447|0.0e+00|ghi:107939552|K12447 UDP-sugar pyrophosphorylase [EC:2.7.7.64] | (RefSeq) UDP-sugar pyrophosphorylase-like	Pentose and glucuronate interconversions (ko00040);; Galactose metabolism (ko00052);; Ascorbate and aldarate metabolism (ko00053);; Amino sugar and nucleotide sugar metabolism (ko00520)	UTP--glucose-1-phosphate uridylyltransferase	UDP-sugar pyrophosphorylase OS=Cucumis melo OX=3656 GN=USP PE=1 SV=1	PREDICTED: UDP-sugar pyrophosphorylase-like [Gossypium hirsutum]
Gh_A02G139400	BGLU42	54	55.2	56.8	56.5	51.1	55.8	52.5	51.6	59.6	69.4	72.5	65.8	0.677392	-0.0227753	normal	0.0116816	0.343447	normal	[G]	Carbohydrate transport and metabolism	Molecular Function: beta-glucosidase activity (GO:0008422);; Biological Process: cellulose catabolic process (GO:0030245);; Molecular Function: scopolin beta-glucosidase activity (GO:0102483);;	K01188|5.4e-297|gab:108466917|K01188 beta-glucosidase [EC:3.2.1.21] | (RefSeq) beta-glucosidase 42-like	Cyanoamino acid metabolism (ko00460);; Starch and sucrose metabolism (ko00500);; Phenylpropanoid biosynthesis (ko00940)	Glycosyl hydrolase family 1	Beta-glucosidase 42 OS=Arabidopsis thaliana OX=3702 GN=BGLU42 PE=2 SV=1	PREDICTED: beta-glucosidase 42-like [Gossypium hirsutum]
Gh_A02G142500	Rwdd1	80.5	81.9	84.1	105.3	98.3	99.6	122.1	125.9	123.5	98.2	90.6	91.4	0.00476767	0.298682	normal	0.00191593	-0.406905	normal	--	--	Biological Process: cytoplasmic translation (GO:0002181);; Cellular Component: polysome (GO:0005844);;	--	--	RWD domain	--	PREDICTED: RWD domain-containing protein 1-like isoform X1 [Gossypium hirsutum]
Gh_A02G146500	NPF1.2	126.2	126.1	126.2	140.7	141.4	134.2	97.1	96.9	96.4	86.7	95.4	91.4	0.0315163	0.13733	normal	0.153463	-0.0865006	normal	[E]	Amino acid transport and metabolism	Cellular Component: plasma membrane (GO:0005886);; Molecular Function: peptide:proton symporter activity (GO:0015333);; Cellular Component: integral component of membrane (GO:0016021);; Molecular Function: oligopeptide transmembrane transporter activity (GO:0035673);; Molecular Function: peptide transmembrane transporter activity (GO:1904680);;	K14638|0.0e+00|ghi:107951638|K14638 solute carrier family 15 (peptide/histidine transporter), member 3/4 | (RefSeq) protein NRT1/ PTR FAMILY 1.2-like	--	POT family	Protein NRT1/ PTR FAMILY 1.2 OS=Arabidopsis thaliana OX=3702 GN=NPF1.2 PE=1 SV=1	PREDICTED: protein NRT1/ PTR FAMILY 1.2-like [Gossypium hirsutum]
Gh_A02G148000	RHN1	42.6	48.3	47.9	42.6	38.6	39	40.7	41.6	40.9	36.6	36.8	31.9	0.0571037	-0.207571	normal	0.0612472	-0.226497	normal	[R]	General function prediction only	Molecular Function: GTPase activity (GO:0003924);; Molecular Function: GTP binding (GO:0005525);;	K07889|8.6e-92|tcc:18595916|K07889 Ras-related protein Rab-5C | (RefSeq) ras-related protein RHN1	Endocytosis (ko04144);; Phagosome (ko04145)	Ras family	Ras-related protein RHN1 OS=Nicotiana plumbaginifolia OX=4092 GN=RHN1 PE=2 SV=1	PREDICTED: ras-related protein RHN1-like isoform X3 [Gossypium hirsutum]
Gh_A02G150100	AAA1	71.2	88.9	70.1	91.9	78.1	85.7	127.2	122.4	121.8	163.5	147.9	164.6	0.317425	0.151564	normal	0.0160246	0.357988	normal	[O]	Posttranslational modification, protein turnover, chaperones	Molecular Function: ATP binding (GO:0005524);; Cellular Component: nucleus (GO:0005634);; Cellular Component: cytoplasm (GO:0005737);; Cellular Component: microtubule (GO:0005874);; Molecular Function: microtubule binding (GO:0008017);; Molecular Function: microtubule-severing ATPase activity (GO:0008568);; Molecular Function: isomerase activity (GO:0016853);; Molecular Function: ATPase activity …	K07767|7.5e-281|ghi:107951855|K07767 katanin p60 ATPase-containing subunit A1 [EC:5.6.1.1] | (RefSeq) katanin p60 ATPase-containing subunit A1-like isoform X1	--	ATPase family associated with various cellular activities (AAA)	Katanin p60 ATPase-containing subunit A1 OS=Arabidopsis thaliana OX=3702 GN=AAA1 PE=1 SV=1	PREDICTED: katanin p60 ATPase-containing subunit A1-like isoform X1 [Gossypium hirsutum]
Gh_A02G155900	At5g16730	128	130.3	127.3	107.3	90.4	91.4	128.7	128.6	130.7	95.2	88.6	88.1	0.0251621	-0.415536	normal	0.0018073	-0.512981	normal	--	--	Biological Process: reciprocal meiotic recombination (GO:0007131);;	--	--	Weak chloroplast movement under blue light	WEB family protein At3g02930, chloroplastic OS=Arabidopsis thaliana OX=3702 GN=At3g02930 PE=3 SV=1	PREDICTED: WEB family protein At3g02930, chloroplastic-like [Gossypium hirsutum]
Gh_A02G157000	CCR1	124.2	107.2	130.8	131.9	124.3	121.7	104	95	96.6	130.2	154.1	142.3	0.548231	0.061218	normal	0.0140951	0.529238	normal	[M]	Cell wall/membrane/envelope biogenesis	Biological Process: response to auxin (GO:0009733);; Molecular Function: oxidoreductase activity (GO:0016491);; Molecular Function: oxidoreductase activity, acting on the CH-OH group of donors, NAD or NADP as acceptor (GO:0016616);;	K09753|6.7e-75|jre:109010995|K09753 cinnamoyl-CoA reductase [EC:1.2.1.44] | (RefSeq) cinnamoyl-CoA reductase 1-like	Phenylpropanoid biosynthesis (ko00940)	NAD dependent epimerase/dehydratase family	Phenylacetaldehyde reductase OS=Rosa hybrid cultivar OX=128735 GN=PAR PE=1 SV=1	PREDICTED: cinnamoyl-CoA reductase 1-like [Gossypium hirsutum]
Gh_A02G158000	rps6	83.1	79.8	75.3	99.9	96.5	88.5	141	142	138	154.3	160.5	153.5	0.0239163	0.258282	normal	0.00755112	0.153613	normal	[J]	Translation, ribosomal structure and biogenesis	Molecular Function: structural constituent of ribosome (GO:0003735);; Cellular Component: ribosome (GO:0005840);; Biological Process: translation (GO:0006412);;	K02991|4.7e-132|gab:108461407|K02991 small subunit ribosomal protein S6e | (RefSeq) 40S ribosomal protein S6-like	Ribosome (ko03010)	Ribosomal protein S6e	40S ribosomal protein S6 OS=Asparagus officinalis OX=4686 GN=rps6 PE=2 SV=1	PREDICTED: 40S ribosomal protein S6-like [Gossypium raimondii]
Gh_A02G159600	GEM	125.4	131.6	129	102.4	102.9	105.3	105.6	106.2	107.2	119.2	117.3	122.1	0.00122449	-0.313543	normal	0.00629911	0.168819	normal	--	--	Cellular Component: cellular_component (GO:0005575);; Cellular Component: intracellular (GO:0005622);; Cellular Component: cell (GO:0005623);; Cellular Component: cytoplasm (GO:0005737);; Cellular Component: cytosol (GO:0005829);; Biological Process: chromatin organization (GO:0006325);; Biological Process: cellular protein modification process (GO:0006464);; Biological Process: protein methylati…	--	--	GRAM domain	GLABRA2 expression modulator OS=Arabidopsis thaliana OX=3702 GN=GEM PE=1 SV=1	hypothetical protein ES319_A02G142700v1 [Gossypium barbadense]
Gh_A02G160000	PFK5	66.9	68.4	66.1	100.2	97.8	97.8	85.3	82.9	84.6	118.4	114.2	118.3	9.44436e-06	0.554558	normal	0.000240325	0.473063	normal	[G]	Carbohydrate transport and metabolism	Molecular Function: 6-phosphofructokinase activity (GO:0003872);; Molecular Function: ATP binding (GO:0005524);; Cellular Component: cytoplasm (GO:0005737);; Biological Process: fructose 6-phosphate metabolic process (GO:0006002);; Molecular Function: metal ion binding (GO:0046872);;	K00850|0.0e+00|gab:108461379|K00850 6-phosphofructokinase 1 [EC:2.7.1.11] | (RefSeq) ATP-dependent 6-phosphofructokinase 5, chloroplastic	Glycolysis / Gluconeogenesis (ko00010);; Pentose phosphate pathway (ko00030);; Fructose and mannose metabolism (ko00051);; Galactose metabolism (ko00052);; Carbon metabolism (ko01200);; Biosynthesis of amino acids (ko01230);; RNA degradation (ko03018)	Phosphofructokinase	ATP-dependent 6-phosphofructokinase 5, chloroplastic OS=Arabidopsis thaliana OX=3702 GN=PFK5 PE=1 SV=1	PREDICTED: ATP-dependent 6-phosphofructokinase 5, chloroplastic-like [Gossypium hirsutum]
Gh_A02G168100	Isy1	63.5	65.7	64.8	82.9	81.4	78.5	91.2	96.3	95.1	97	90.4	91.6	0.00167816	0.323712	normal	0.663835	-0.0184963	normal	--	--	Biological Process: generation of catalytic spliceosome for second transesterification step (GO:0000350);;	K12870|1.1e-154|gab:108461903|K12870 pre-mRNA-splicing factor ISY1 | (RefSeq) pre-mRNA-splicing factor ISY1 homolog	Spliceosome (ko03040)	Isy1-like splicing family	--	PREDICTED: pre-mRNA-splicing factor ISY1 homolog [Gossypium arboreum]
Gh_A02G168400	GH3.17	98.6	95.7	94.8	105.8	103.4	111.9	80	76.6	82	113.5	106.5	110.9	0.03542	0.151454	normal	0.000401193	0.471801	normal	[R]	General function prediction only	Cellular Component: cytoplasm (GO:0005737);; Molecular Function: acid-amino acid ligase activity (GO:0016881);;	K14487|0.0e+00|ghi:107924874|K14487 auxin responsive GH3 gene family | (RefSeq) indole-3-acetic acid-amido synthetase GH3.17-like	Plant hormone signal transduction (ko04075)	GH3 auxin-responsive promoter	Indole-3-acetic acid-amido synthetase GH3.17 OS=Arabidopsis thaliana OX=3702 GN=GH3.17 PE=1 SV=1	PREDICTED: indole-3-acetic acid-amido synthetase GH3.17-like [Gossypium hirsutum]
Gh_A02G169800	XPO1	70.4	70.9	68.9	83.3	84.2	81.7	71.6	71.8	75.4	119	114.9	118.1	0.000203984	0.245541	normal	1.44292e-05	0.685963	normal	--	--	Molecular Function: nuclear export signal receptor activity (GO:0005049);; Cellular Component: nucleus (GO:0005634);; Biological Process: intracellular protein transport (GO:0006886);; Molecular Function: Ran GTPase binding (GO:0008536);;	K14290|0.0e+00|gab:108466936|K14290 exportin-1 | (RefSeq) protein EXPORTIN 1A	Ribosome biogenesis in eukaryotes (ko03008);; RNA transport (ko03013)	CRM1 C terminal	Protein EXPORTIN 1A OS=Arabidopsis thaliana OX=3702 GN=XPO1 PE=1 SV=1	hypothetical protein ES288_A02G169500v1 [Gossypium darwinii]
Gh_A02G170000	Gh_A02G170000	157	129.7	139.9	93.6	74.5	100	121.9	112.8	118.6	108.4	96	101.6	0.00879971	-0.670113	normal	0.0276204	-0.207362	normal	[IQ]	Lipid transport and metabolism;; Secondary metabolites biosynthesis, transport and catabolism	Molecular Function: ligase activity (GO:0016874);;	K01904|0.0e+00|gab:108486424|K01904 4-coumarate--CoA ligase [EC:6.2.1.12] | (RefSeq) 4-coumarate--CoA ligase 2	Ubiquinone and other terpenoid-quinone biosynthesis (ko00130);; Phenylpropanoid biosynthesis (ko00940)	AMP-binding enzyme	4-coumarate--CoA ligase 2 OS=Glycine max OX=3847 PE=2 SV=2	PREDICTED: 4-coumarate--CoA ligase 2 [Gossypium arboreum]
Gh_A02G171400	THO7A	82.3	85.8	83	87.5	88.1	88	118.1	114.9	113.6	85.4	85.2	83.9	0.0561293	0.0700883	normal	0.000674858	-0.445606	normal	--	--	Cellular Component: THO complex part of transcription export complex (GO:0000445);; Biological Process: mRNA processing (GO:0006397);;	K13176|2.3e-107|ghi:107924564|K13176 THO complex subunit 7 | (RefSeq) THO complex subunit 7A-like	RNA transport (ko03013)	Tho complex subunit 7	THO complex subunit 7A OS=Arabidopsis thaliana OX=3702 GN=THO7A PE=1 SV=1	PREDICTED: THO complex subunit 7A-like [Gossypium hirsutum]
Gh_A02G176500	SHM1	39.6	37.6	40.6	54.4	55.5	55.5	22.1	21.4	24	27.8	26.5	29.1	0.000899739	0.48962	normal	0.00802863	0.30516	normal	[E]	Amino acid transport and metabolism	Molecular Function: glycine hydroxymethyltransferase activity (GO:0004372);; Biological Process: glycine biosynthetic process from serine (GO:0019264);; Molecular Function: pyridoxal phosphate binding (GO:0030170);; Biological Process: tetrahydrofolate interconversion (GO:0035999);;	K00600|2.0e-152|dzi:111316157|K00600 glycine hydroxymethyltransferase [EC:2.1.2.1] | (RefSeq) serine hydroxymethyltransferase 1, mitochondrial	Glycine, serine and threonine metabolism (ko00260);; Cyanoamino acid metabolism (ko00460);; Glyoxylate and dicarboxylate metabolism (ko00630);; One carbon pool by folate (ko00670);; Carbon metabolism (ko01200);; Biosynthesis of amino acids (ko01230)	Serine hydroxymethyltransferase	Serine hydroxymethyltransferase 1, mitochondrial OS=Arabidopsis thaliana OX=3702 GN=SHM1 PE=1 SV=1	hypothetical protein GOBAR_AA37736 [Gossypium barbadense]
Gh_A02G180900	Gh_A02G180900	83.2	82.9	81.3	59.5	56.7	56.4	85.9	86.5	86.6	87.5	79.7	77.6	0.0001212	-0.519413	normal	0.256246	-0.0813485	normal	--	--	--	--	--	BSD domain	--	PREDICTED: uncharacterized protein LOC107940932 [Gossypium hirsutum]
Gh_A02G181500	Os06g0170500	38.6	39	37.7	57.9	61.4	60.7	42.5	45.9	44.6	46.6	46.1	47.5	0.000893991	0.642604	normal	0.122197	0.0760601	normal	--	--	Cellular Component: Prp19 complex (GO:0000974);; Molecular Function: U6 snRNA binding (GO:0017070);; Molecular Function: pre-mRNA binding (GO:0036002);; Molecular Function: metal ion binding (GO:0046872);; Cellular Component: U2-type catalytic step 1 spliceosome (GO:0071006);; Cellular Component: U2-type catalytic step 2 spliceosome (GO:0071007);;	K12872|4.6e-275|ghi:107922165|K12872 pre-mRNA-splicing factor RBM22/SLT11 | (RefSeq) zinc finger CCCH domain-containing protein 40-like	Spliceosome (ko03040)	RNA recognition motif. (a.k.a. RRM, RBD, or RNP domain)	Zinc finger CCCH domain-containing protein 40 OS=Oryza sativa subsp. japonica OX=39947 GN=Os06g0170500 PE=2 SV=1	PREDICTED: zinc finger CCCH domain-containing protein 40-like [Gossypium hirsutum]
Gh_A02G182200	RPL26A	99.3	107	105.8	83.6	83.6	84.4	112.5	103.8	109.8	147.5	140	146.7	0.0129511	-0.310876	normal	0.000519043	0.413045	normal	[J]	Translation, ribosomal structure and biogenesis	Molecular Function: structural constituent of ribosome (GO:0003735);; Biological Process: translation (GO:0006412);; Cellular Component: large ribosomal subunit (GO:0015934);;	K02898|3.8e-73|gab:108467525|K02898 large subunit ribosomal protein L26e | (RefSeq) 60S ribosomal protein L26-1	Ribosome (ko03010)	Ribosomal proteins L26 eukaryotic, L24P archaeal	60S ribosomal protein L26-1 OS=Arabidopsis thaliana OX=3702 GN=RPL26A PE=2 SV=2	hypothetical protein ES288_D03G033000v1 [Gossypium darwinii]
Gh_A02G183200	UGT85A24	62.3	70	65.1	67.7	64.9	69.2	165.9	175.1	169.9	190	184.2	184.1	0.60768	0.0318042	normal	0.0108199	0.128	normal	[G]	Carbohydrate transport and metabolism	Molecular Function: UDP-glycosyltransferase activity (GO:0008194);;	K16266|1.9e-166|mesc:110627793|K16266 cyanohydrin UDP-glucosyltransferase [EC:2.4.1.-] | (RefSeq) linamarin synthase 2	Cyanoamino acid metabolism (ko00460)	UDP-glucoronosyl and UDP-glucosyl transferase	Linamarin synthase 2 OS=Manihot esculenta OX=3983 GN=UGT85K5 PE=1 SV=1	hypothetical protein ES319_A02G166500v1 [Gossypium barbadense]
Gh_A02G195300	At5g66720	166	162.4	166.4	89	95.2	89.4	116.5	118.8	122.3	80.2	80.9	80.4	2.79173e-05	-0.854777	normal	0.00165369	-0.566324	normal	--	--	Molecular Function: phosphoprotein phosphatase activity (GO:0004721);; Molecular Function: metal ion binding (GO:0046872);;	K17508|1.7e-213|gab:108479777|K17508 protein phosphatase PTC7 [EC:3.1.3.16] | (RefSeq) probable protein phosphatase 2C 80	--	Stage II sporulation protein E (SpoIIE)	Probable protein phosphatase 2C 80 OS=Arabidopsis thaliana OX=3702 GN=At5g66720 PE=2 SV=1	hypothetical protein ES319_A02G177500v1 [Gossypium barbadense]
Gh_A02G201400	RPL8C	69.8	71.4	70.3	83.4	76.7	77.8	84.3	89.6	86.6	117.8	117.5	115.1	0.0453175	0.169698	normal	0.000340546	0.427719	normal	[J]	Translation, ribosomal structure and biogenesis	Biological Process: cytoplasmic translation (GO:0002181);; Molecular Function: RNA binding (GO:0003723);; Molecular Function: structural constituent of ribosome (GO:0003735);; Cellular Component: cytosolic large ribosomal subunit (GO:0022625);;	K02938|6.9e-150|gab:108482269|K02938 large subunit ribosomal protein L8e | (RefSeq) 60S ribosomal protein L8-3	Ribosome (ko03010)	Ribosomal Proteins L2, C-terminal domain	60S ribosomal protein L8-3 OS=Arabidopsis thaliana OX=3702 GN=RPL8C PE=2 SV=2	PREDICTED: 60S ribosomal protein L8-3 [Gossypium hirsutum]
Gh_A02G203100	Gh_A02G203100	111.8	162.7	135.5	113.1	114.1	122.1	98.1	106.9	114.8	108.3	100.1	95.4	0.301338	-0.231157	normal	0.435451	-0.0740481	normal	[G]	Carbohydrate transport and metabolism	Molecular Function: alpha-mannosidase activity (GO:0004559);; Biological Process: mannose metabolic process (GO:0006013);; Biological Process: protein deglycosylation (GO:0006517);; Molecular Function: carbohydrate binding (GO:0030246);; Molecular Function: metal ion binding (GO:0046872);;	K01191|0.0e+00|ghi:107936527|K01191 alpha-mannosidase [EC:3.2.1.24] | (RefSeq) alpha-mannosidase-like	Other glycan degradation (ko00511)	Glycosyl hydrolases family 38 N-terminal domain	Alpha-mannosidase OS=Canavalia ensiformis OX=3823 PE=1 SV=1	PREDICTED: alpha-mannosidase-like [Gossypium hirsutum]
Gh_A02G203500	APX3	95.5	95.8	86.6	121.5	123	118.1	92.1	97.1	95.9	133.9	126.3	135.6	0.00409544	0.383813	normal	0.00137309	0.473304	normal	[P]	Inorganic ion transport and metabolism	Biological Process: response to reactive oxygen species (GO:0000302);; Molecular Function: peroxidase activity (GO:0004601);; Cellular Component: chloroplast (GO:0009507);; Cellular Component: integral component of membrane (GO:0016021);; Molecular Function: heme binding (GO:0020037);; Biological Process: cellular response to oxidative stress (GO:0034599);; Biological Process: hydrogen peroxide c…	K00434|8.2e-163|ghi:107936563|K00434 L-ascorbate peroxidase [EC:1.11.1.11] | (RefSeq) L-ascorbate peroxidase 3, peroxisomal-like	Ascorbate and aldarate metabolism (ko00053);; Glutathione metabolism (ko00480)	Peroxidase	Probable L-ascorbate peroxidase 3 OS=Oryza sativa subsp. indica OX=39946 GN=APX3 PE=2 SV=1	PREDICTED: L-ascorbate peroxidase 3, peroxisomal-like [Gossypium hirsutum]
Gh_A02G205800	polr2a	93.7	98.4	92.8	63.4	58.9	62.4	45.9	45.1	45.1	62.2	61.7	59.2	0.000158438	-0.625272	normal	0.00190243	0.427965	normal	[K]	Transcription	Molecular Function: DNA binding (GO:0003677);; Molecular Function: DNA-directed 5'-3' RNA polymerase activity (GO:0003899);; Biological Process: transcription from RNA polymerase II promoter (GO:0006366);;	K03006|0.0e+00|gab:108450695|K03006 DNA-directed RNA polymerase II subunit RPB1 [EC:2.7.7.6] | (RefSeq) DNA-directed RNA polymerase II subunit 1-like	RNA polymerase (ko03020)	RNA polymerase Rpb1, domain 1	DNA-directed RNA polymerase II subunit RPB1 OS=Arabidopsis thaliana OX=3702 GN=NRPB1 PE=1 SV=3	hypothetical protein ES319_A02G188600v1 [Gossypium barbadense]
Gh_A03G003700	BPA1	74.7	72.1	79.5	64	60.4	59.3	105.5	106.5	108.2	74.5	72.6	72.7	0.0082107	-0.300885	normal	8.11826e-06	-0.542782	normal	--	--	Molecular Function: RNA binding (GO:0003723);;	--	--	RNA recognition motif. (a.k.a. RRM, RBD, or RNP domain)	Binding partner of ACD11 1 OS=Arabidopsis thaliana OX=3702 GN=BPA1 PE=1 SV=1	PREDICTED: binding partner of ACD11 1-like isoform X1 [Gossypium hirsutum]
Gh_A03G008900	NPSN11	108.8	107.4	97.9	93.4	93.5	95.6	114	121.5	127.8	105.6	100.3	99.9	0.0856272	-0.152973	normal	0.0253804	-0.248573	normal	--	--	Molecular Function: SNARE binding (GO:0000149);; Molecular Function: SNAP receptor activity (GO:0005484);; Cellular Component: endoplasmic reticulum membrane (GO:0005789);; Cellular Component: Golgi apparatus (GO:0005794);; Cellular Component: cytosol (GO:0005829);; Biological Process: protein targeting to vacuole (GO:0006623);; Biological Process: ER to Golgi vesicle-mediated transport (GO:00068…	K08494|9.4e-139|ghi:107941763|K08494 novel plant SNARE | (RefSeq) novel plant SNARE 11-like	--	Sec20	Novel plant SNARE 11 OS=Arabidopsis thaliana OX=3702 GN=NPSN11 PE=1 SV=2	PREDICTED: novel plant SNARE 11-like [Gossypium hirsutum]
Gh_A03G010400	CSN8	123.4	130.8	124.9	114.6	95.8	100.6	108.3	111.3	107.4	110.9	108.2	111.6	0.0418508	-0.285664	normal	0.476681	0.0162324	normal	--	--	Biological Process: protein deneddylation (GO:0000338);; Cellular Component: cytoplasm (GO:0005737);; Cellular Component: COP9 signalosome (GO:0008180);; Biological Process: COP9 signalosome assembly (GO:0010387);;	K12181|1.1e-110|ghi:107940975|K12181 COP9 signalosome complex subunit 8 | (RefSeq) COP9 signalosome complex subunit 8-like	--	CSN8/PSMD8/EIF3K family	COP9 signalosome complex subunit 8 OS=Arabidopsis thaliana OX=3702 GN=CSN8 PE=1 SV=1	PREDICTED: COP9 signalosome complex subunit 8-like [Gossypium hirsutum]
Gh_A03G013600	PSD1	45.6	48.3	44.2	34	31.5	33.8	51.9	48.3	51	53.1	54	52.8	0.00159494	-0.475848	normal	0.103637	0.0807118	normal	[F]	Nucleotide transport and metabolism	Molecular Function: phosphatidylserine decarboxylase activity (GO:0004609);; Biological Process: 'de novo' IMP biosynthetic process (GO:0006189);; Biological Process: phosphatidylethanolamine biosynthetic process (GO:0006646);; Molecular Function: formyltetrahydrofolate deformylase activity (GO:0008864);; Biological Process: protein autoprocessing (GO:0016540);; Molecular Function: hydroxymethyl-…	K01613|3.1e-253|ghi:107943413|K01613 phosphatidylserine decarboxylase [EC:4.1.1.65] | (RefSeq) phosphatidylserine decarboxylase proenzyme 1, mitochondrial-like	Glycerophospholipid metabolism (ko00564)	Phosphatidylserine decarboxylase	Phosphatidylserine decarboxylase proenzyme 1, mitochondrial OS=Arabidopsis thaliana OX=3702 GN=PSD1 PE=2 SV=1	hypothetical protein GOBAR_AA30698 [Gossypium barbadense]
Gh_A03G021400	HPR3	73.3	84.2	73.9	119.7	135.1	130.3	95.4	83.8	94.4	152	141.7	162.6	0.00115401	0.734844	normal	0.00220953	0.737914	normal	[CHR]	Energy production and conversion;; Coenzyme transport and metabolism;; General function prediction only	Molecular Function: oxidoreductase activity, acting on the CH-OH group of donors, NAD or NADP as acceptor (GO:0016616);; Molecular Function: NAD binding (GO:0051287);;	K15919|1.5e-186|ghi:107963690|K15919 glyoxylate/hydroxypyruvate reductase [EC:1.1.1.79 1.1.1.81] | (RefSeq) glyoxylate/hydroxypyruvate reductase HPR3-like	Glycine, serine and threonine metabolism (ko00260);; Glyoxylate and dicarboxylate metabolism (ko00630);; Carbon metabolism (ko01200)	D-isomer specific 2-hydroxyacid dehydrogenase, NAD binding domain	Glyoxylate/hydroxypyruvate reductase HPR3 OS=Arabidopsis thaliana OX=3702 GN=HPR3 PE=2 SV=1	hypothetical protein E1A91_A03G023600v1 [Gossypium mustelinum]
Gh_A03G022700	HMGS	74.9	78.3	78.4	93.6	95.5	94.2	112.5	102.8	101.7	163.4	159	157	0.0010518	0.290695	normal	0.000677216	0.596747	normal	[I]	Lipid transport and metabolism	Molecular Function: hydroxymethylglutaryl-CoA synthase activity (GO:0004421);; Biological Process: acetyl-CoA metabolic process (GO:0006084);; Biological Process: farnesyl diphosphate biosynthetic process, mevalonate pathway (GO:0010142);; Biological Process: sterol biosynthetic process (GO:0016126);;	K01641|1.1e-270|ghi:107963679|K01641 hydroxymethylglutaryl-CoA synthase [EC:2.3.3.10] | (RefSeq) hydroxymethylglutaryl-CoA synthase-like	Synthesis and degradation of ketone bodies (ko00072);; Valine, leucine and isoleucine degradation (ko00280);; Butanoate metabolism (ko00650);; Terpenoid backbone biosynthesis (ko00900)	Hydroxymethylglutaryl-coenzyme A synthase C terminal	Hydroxymethylglutaryl-CoA synthase OS=Arabidopsis thaliana OX=3702 GN=HMGS PE=1 SV=2	PREDICTED: hydroxymethylglutaryl-CoA synthase-like [Gossypium hirsutum]
Gh_A03G025400	RFC2	35.1	38.5	35.7	36.8	43	39.7	41	43.2	48.2	54.4	47.5	50.9	0.193459	0.128717	normal	0.0804042	0.206741	normal	[L]	Replication, recombination and repair	Molecular Function: DNA binding (GO:0003677);; Molecular Function: ATP binding (GO:0005524);; Biological Process: DNA replication (GO:0006260);;	K10755|4.8e-188|ghi:107963759|K10755 replication factor C subunit 2/4 | (RefSeq) replication factor C subunit 2-like	DNA replication (ko03030);; Nucleotide excision repair (ko03420);; Mismatch repair (ko03430)	Replication factor C C-terminal domain	Replication factor C subunit 2 OS=Arabidopsis thaliana OX=3702 GN=RFC2 PE=1 SV=1	PREDICTED: replication factor C subunit 2-like [Gossypium hirsutum]
Gh_A03G026100	tlp	123.4	121.5	121.6	169.9	175.4	176.2	55.2	55.3	52.8	31.7	34	33.2	0.000612283	0.508854	normal	4.59244e-05	-0.723482	normal	--	--	--	K14297|2.8e-06|zma:103628666|K14297 nuclear pore complex protein Nup98-Nup96 | (RefSeq) nuclear pore complex protein NUP96	RNA transport (ko03013)	Thaumatin family	Thaumatin-like protein OS=Actinidia deliciosa OX=3627 GN=tlp PE=1 SV=2	hypothetical protein ES288_A03G027400v1 [Gossypium darwinii]
Gh_A03G027900	guaA	63.3	66	63.9	88.6	87	89	93.5	94	96.5	139.8	134	137.2	3.76293e-05	0.453718	normal	0.000156665	0.533247	normal	[F]	Nucleotide transport and metabolism	Molecular Function: GMP synthase (glutamine-hydrolyzing) activity (GO:0003922);; Molecular Function: ATP binding (GO:0005524);; Biological Process: glutamine metabolic process (GO:0006541);; Molecular Function: pyrophosphatase activity (GO:0016462);;	K01951|0.0e+00|ghi:107963780|K01951 GMP synthase (glutamine-hydrolysing) [EC:6.3.5.2] | (RefSeq) GMP synthase [glutamine-hydrolyzing]-like	Purine metabolism (ko00230)	GMP synthase C terminal domain	--	PREDICTED: GMP synthase [glutamine-hydrolyzing]-like [Gossypium hirsutum]
Gh_A03G029100	At5g41330	106.8	110.7	112.5	122.4	124.5	118.9	104.9	113.2	118.4	113.2	107.3	104.7	0.00705068	0.148589	normal	0.472202	-0.0492792	normal	--	--	Biological Process: protein homooligomerization (GO:0051260);;	--	--	BTB/POZ domain	BTB/POZ domain-containing protein At5g41330 OS=Arabidopsis thaliana OX=3702 GN=At5g41330 PE=2 SV=1	PREDICTED: BTB/POZ domain-containing protein At5g41330-like [Gossypium hirsutum]
Gh_A03G032400	DTC	86.2	87.9	87.4	139.6	133.3	143.1	83.3	84.9	79.2	51.7	51.7	49.1	0.00242112	0.669773	normal	0.000497975	-0.698036	normal	--	--	Cellular Component: integral component of membrane (GO:0016021);;	K15104|9.0e-170|gab:108479743|K15104 solute carrier family 25 (mitochondrial oxoglutarate transporter), member 11 | (RefSeq) mitochondrial dicarboxylate/tricarboxylate transporter DTC	--	Mitochondrial carrier protein	Mitochondrial dicarboxylate/tricarboxylate transporter DTC OS=Arabidopsis thaliana OX=3702 GN=DTC PE=1 SV=1	PREDICTED: mitochondrial dicarboxylate/tricarboxylate transporter DTC [Gossypium arboreum]
Gh_A03G035200	GSVIVT00023967001	68.9	71.2	70.8	98.5	92.9	96	122.9	125	125	63.3	64.4	61.7	0.00115332	0.446501	normal	6.06098e-07	-0.977352	normal	--	--	Molecular Function: peroxidase activity (GO:0004601);; Cellular Component: extracellular region (GO:0005576);; Biological Process: response to oxidative stress (GO:0006979);; Molecular Function: heme binding (GO:0020037);; Biological Process: hydrogen peroxide catabolic process (GO:0042744);; Molecular Function: metal ion binding (GO:0046872);;	K00430|1.5e-161|gab:108482164|K00430 peroxidase [EC:1.11.1.7] | (RefSeq) peroxidase 4-like	Phenylpropanoid biosynthesis (ko00940)	Peroxidase	Peroxidase 4 OS=Vitis vinifera OX=29760 GN=GSVIVT00023967001 PE=1 SV=1	hypothetical protein ES319_A03G033000v1 [Gossypium barbadense]
Gh_A03G036900	Mcat	109.4	107.5	111.6	86.6	84.3	83.7	64.3	63.7	64	64.6	64.2	63.1	0.000128979	-0.367661	normal	0.949729	-0.000751599	normal	[I]	Lipid transport and metabolism	Molecular Function: [acyl-carrier-protein] S-malonyltransferase activity (GO:0004314);;	K00645|3.1e-207|gab:108483777|K00645 [acyl-carrier-protein] S-malonyltransferase [EC:2.3.1.39] | (RefSeq) malonyl CoA-acyl carrier protein transacylase	Fatty acid biosynthesis (ko00061);; Fatty acid metabolism (ko01212)	Acyl transferase domain	--	PREDICTED: malonyl CoA-acyl carrier protein transacylase [Gossypium arboreum]
Gh_A03G037500	GT6	108.6	105	107.2	85.7	84.8	87.1	88.2	90.6	90.9	119	115.4	120.7	0.000210509	-0.316542	normal	0.000443528	0.39687	normal	--	--	Molecular Function: UDP-glycosyltransferase activity (GO:0008194);; Cellular Component: integral component of membrane (GO:0016021);;	K22950|1.8e-103|fve:101295404|K22950 acylphloroglucinol glucosyltransferase [EC:2.4.1.358] | (RefSeq) anthocyanidin 3-O-glucosyltransferase 2-like	--	UDP-glucoronosyl and UDP-glucosyl transferase	UDP-glucose flavonoid 3-O-glucosyltransferase 6 OS=Fragaria ananassa OX=3747 GN=GT6 PE=1 SV=1	PREDICTED: anthocyanidin 3-O-glucosyltransferase 2-like [Gossypium hirsutum]
Gh_A03G041600	GLY	146.7	136.7	141.8	86.6	79.5	77.9	115.3	116.7	124.5	119.8	117.6	114.6	0.000109237	-0.80126	normal	0.674118	-0.0183266	normal	[Q]	Secondary metabolites biosynthesis, transport and catabolism	Molecular Function: lactoylglutathione lyase activity (GO:0004462);; Molecular Function: metal ion binding (GO:0046872);;	K01759|1.1e-89|gab:108480817|K01759 lactoylglutathione lyase [EC:4.4.1.5] | (RefSeq) lactoylglutathione lyase-like	Pyruvate metabolism (ko00620)	Glyoxalase/Bleomycin resistance protein/Dioxygenase superfamily	Lactoylglutathione lyase OS=Brassica juncea OX=3707 GN=GLY I PE=2 SV=1	hypothetical protein ES319_A03G038300v1 [Gossypium barbadense]
Gh_A03G045200	RPL12C	116.1	112.8	115.3	110.2	103.1	100.6	93.7	89.6	100.7	104.6	98.9	104	0.0596219	-0.132942	normal	0.121342	0.114695	normal	[J]	Translation, ribosomal structure and biogenesis	Molecular Function: structural constituent of ribosome (GO:0003735);; Cellular Component: ribosome (GO:0005840);; Biological Process: translation (GO:0006412);;	K02870|4.0e-87|gab:108480093|K02870 large subunit ribosomal protein L12e | (RefSeq) 60S ribosomal protein L12-3-like	Ribosome (ko03010)	Ribosomal protein L11, N-terminal domain	60S ribosomal protein L12-3 OS=Arabidopsis thaliana OX=3702 GN=RPL12C PE=2 SV=1	PREDICTED: 60S ribosomal protein L12-3-like [Gossypium arboreum]
Gh_A03G045700	PDIL1-4	96	94	94	91.6	94.5	93.4	124.9	126	124.4	130.5	134.1	134	0.239576	-0.0230426	normal	0.0129581	0.0868974	normal	[O]	Posttranslational modification, protein turnover, chaperones	Molecular Function: protein disulfide isomerase activity (GO:0003756);; Cellular Component: endoplasmic reticulum (GO:0005783);; Biological Process: protein folding (GO:0006457);; Biological Process: response to endoplasmic reticulum stress (GO:0034976);; Biological Process: cell redox homeostasis (GO:0045454);;	K09580|0.0e+00|ghi:107963870|K09580 protein disulfide-isomerase A1 [EC:5.3.4.1] | (RefSeq) protein disulfide isomerase-like 1-4	Protein processing in endoplasmic reticulum (ko04141)	Thioredoxin	Protein disulfide isomerase-like 1-4 OS=Arabidopsis thaliana OX=3702 GN=PDIL1-4 PE=1 SV=1	PREDICTED: protein disulfide isomerase-like 1-4 [Gossypium hirsutum]
Gh_A03G048300	Gh_A03G048300	35.3	36.3	30.5	60	65	58.6	123.5	128.9	125.9	186.9	175.7	193	0.0005215	0.846583	normal	0.00416498	0.554516	normal	--	--	Molecular Function: hydrolase activity, hydrolyzing O-glycosyl compounds (GO:0004553);; Biological Process: carbohydrate metabolic process (GO:0005975);;	--	--	Glycosyl hydrolases family 18	Chitinase 2 OS=Tulipa saxatilis subsp. bakeri OX=110455 PE=1 SV=1	PREDICTED: chitinase 2-like [Gossypium hirsutum]
Gh_A03G048800	HSP18.5-C	92.1	96.5	89.8	96	85.1	89.3	125.9	120.5	121.2	70.2	72.7	65.1	0.52179	-0.0420641	normal	7.62221e-05	-0.821553	normal	[O]	Posttranslational modification, protein turnover, chaperones	Biological Process: response to reactive oxygen species (GO:0000302);; Biological Process: protein folding (GO:0006457);; Biological Process: response to heat (GO:0009408);; Biological Process: response to salt stress (GO:0009651);; Biological Process: response to hydrogen peroxide (GO:0042542);; Molecular Function: protein self-association (GO:0043621);; Molecular Function: unfolded protein bind…	K13993|1.6e-85|ghi:107885957|K13993 HSP20 family protein | (RefSeq) 17.6 kDa class I heat shock protein 2-like	Protein processing in endoplasmic reticulum (ko04141)	Hsp20/alpha crystallin family	18.5 kDa class I heat shock protein OS=Glycine max OX=3847 GN=HSP18.5-C PE=3 SV=1	PREDICTED: 17.6 kDa class I heat shock protein 2-like [Gossypium hirsutum]
Gh_A03G050100	GLUA1	84.4	87.1	85.6	80.9	75.6	78.9	81.1	85.2	85.6	112.5	108.1	110	0.025658	-0.127215	normal	0.000182075	0.392236	normal	--	--	Molecular Function: nutrient reservoir activity (GO:0045735);;	K17338|4.9e-13|ats:109751343|K17338 receptor expression-enhancing protein 1/2/3/4 | (RefSeq) LOC109751343; putative HVA22-like protein g isoform X1	--	Cupin	12S seed storage protein CRD OS=Arabidopsis thaliana OX=3702 GN=CRD PE=1 SV=1	PREDICTED: glutelin type-A 1-like [Gossypium hirsutum]
Gh_A03G051300	HIS2B	52.3	54.8	53.3	41	61.1	44	148.1	161.1	157.4	271.6	234.4	266.4	0.526589	-0.134718	normal	0.00759237	0.727162	normal	--	--	Cellular Component: nucleosome (GO:0000786);; Molecular Function: DNA binding (GO:0003677);; Cellular Component: nucleus (GO:0005634);; Molecular Function: protein heterodimerization activity (GO:0046982);;	K11252|4.9e-60|gab:108461293|K11252 histone H2B | (RefSeq) histone H2B	--	Core histone H2A/H2B/H3/H4	Histone H2B OS=Gossypium hirsutum OX=3635 GN=HIS2B PE=2 SV=3	PREDICTED: histone H2B [Gossypium raimondii]
Gh_A03G051600	ADF1	106.4	101.5	101.2	127	134.8	124.9	90	89	90.7	111.8	120.1	117.2	0.00419213	0.323141	normal	0.00655932	0.372285	normal	--	--	Molecular Function: actin binding (GO:0003779);; Cellular Component: actin cytoskeleton (GO:0015629);; Biological Process: actin filament depolymerization (GO:0030042);;	K05765|4.7e-73|gab:108480529|K05765 cofilin | (RefSeq) actin-depolymerizing factor 2-like	--	Cofilin/tropomyosin-type actin-binding protein	Actin-depolymerizing factor 2 OS=Petunia hybrida OX=4102 GN=ADF2 PE=2 SV=1	PREDICTED: actin-depolymerizing factor 2-like [Gossypium arboreum]
Gh_A03G052800	RPL18AC	107.4	117.5	116.5	114.8	121.3	129.4	85.9	90.9	85.6	93.3	87.8	72	0.209546	0.0984083	normal	0.680075	-0.0520602	normal	--	--	Molecular Function: structural constituent of ribosome (GO:0003735);; Cellular Component: ribosome (GO:0005840);; Biological Process: translation (GO:0006412);; Cellular Component: integral component of membrane (GO:0016021);;	K02882|2.3e-75|ghi:107887990|K02882 large subunit ribosomal protein L18Ae | (RefSeq) 60S ribosomal protein L18a-3-like	Ribosome (ko03010)	Ribosomal proteins 50S-L18Ae/60S-L20/60S-L18A	60S ribosomal protein L18a-3 OS=Arabidopsis thaliana OX=3702 GN=RPL18AC PE=2 SV=1	hypothetical protein GOBAR_AA02135 [Gossypium barbadense]
Gh_A03G052900	UXS5	52.2	56.7	52.6	87.9	87.4	88.2	63.9	67.8	64.9	82.7	75.1	79.1	0.00140974	0.706269	normal	0.0119101	0.269015	normal	[M]	Cell wall/membrane/envelope biogenesis	Molecular Function: nucleic acid binding (GO:0003676);; Biological Process: DNA integration (GO:0015074);;	K08678|5.8e-184|ghi:107885934|K08678 UDP-glucuronate decarboxylase [EC:4.1.1.35] | (RefSeq) UDP-glucuronic acid decarboxylase 5-like isoform X1	Amino sugar and nucleotide sugar metabolism (ko00520)	GDP-mannose 4,6 dehydratase	UDP-glucuronic acid decarboxylase 5 OS=Arabidopsis thaliana OX=3702 GN=UXS5 PE=2 SV=1	Retrovirus-related Pol polyprotein from transposon TNT 1-94 [Vitis vinifera]
Gh_A03G056000	CTIMC	50	49.1	48.8	97.4	102.1	369.3	50	51.3	54.4	48.1	47.9	48.4	0.25884	1.9433	normal	0.100245	-0.108698	normal	[G]	Carbohydrate transport and metabolism	Molecular Function: triose-phosphate isomerase activity (GO:0004807);; Biological Process: glycolytic process (GO:0006096);;	K01803|4.3e-141|gab:108483046|K01803 triosephosphate isomerase (TIM) [EC:5.3.1.1] | (RefSeq) triosephosphate isomerase, cytosolic	Glycolysis / Gluconeogenesis (ko00010);; Fructose and mannose metabolism (ko00051);; Inositol phosphate metabolism (ko00562);; Carbon fixation in photosynthetic organisms (ko00710);; Carbon metabolism (ko01200);; Biosynthesis of amino acids (ko01230)	Triosephosphate isomerase	Triosephosphate isomerase, cytosolic OS=Coptis japonica OX=3442 PE=2 SV=1	PREDICTED: triosephosphate isomerase, cytosolic-like [Gossypium hirsutum]
Gh_A03G057800	SPAC24B11.05	89.8	86.2	79.3	111.9	123	100.6	122.3	134	144.7	120.8	107.8	118.7	0.0362867	0.394119	normal	0.0913212	-0.20742	normal	[H]	Coenzyme transport and metabolism	Molecular Function: hydrolase activity (GO:0016787);;	K07025|3.6e-188|ghi:107885979|K07025 putative hydrolase of the HAD superfamily | (RefSeq) suppressor of disruption of TFIIS-like	--	Haloacid dehalogenase-like hydrolase	--	PREDICTED: suppressor of disruption of TFIIS-like [Gossypium hirsutum]
Gh_A03G059800	v1g171563	135	115.5	139.2	109	108.7	108.5	91.3	95	98.5	86	76.2	82.2	0.101181	-0.256607	normal	0.0222247	-0.220705	normal	[J]	Translation, ribosomal structure and biogenesis	Biological Process: formation of cytoplasmic translation initiation complex (GO:0001732);; Molecular Function: translation initiation factor activity (GO:0003743);; Cellular Component: eukaryotic translation initiation factor 3 complex (GO:0005852);; Cellular Component: eukaryotic 43S preinitiation complex (GO:0016282);; Cellular Component: eukaryotic 48S preinitiation complex (GO:0033290);;	K03248|4.4e-169|ghi:107950247|K03248 translation initiation factor 3 subunit G | (RefSeq) eukaryotic translation initiation factor 3 subunit G-like	RNA transport (ko03013)	Eukaryotic translation initiation factor 3 subunit G	Oligouridylate-binding protein 1C OS=Arabidopsis thaliana OX=3702 GN=UBP1C PE=1 SV=1	PREDICTED: eukaryotic translation initiation factor 3 subunit G-like [Gossypium hirsutum]
Gh_A03G060300	TOPP2	104.8	106.5	95.9	94.5	97.4	100.9	99.6	104.1	107.9	132.7	137.6	136.3	0.288927	-0.0692627	normal	0.000940773	0.383915	normal	[T]	Signal transduction mechanisms	Molecular Function: protein serine/threonine phosphatase activity (GO:0004722);; Cellular Component: nucleus (GO:0005634);; Cellular Component: cytoplasm (GO:0005737);; Molecular Function: metal ion binding (GO:0046872);;	K06269|8.9e-178|ghi:107950242|K06269 serine/threonine-protein phosphatase PP1 catalytic subunit [EC:3.1.3.16] | (RefSeq) serine/threonine-protein phosphatase PP1 isozyme 2-like	mRNA surveillance pathway (ko03015)	Calcineurin-like phosphoesterase	Serine/threonine-protein phosphatase PP1 isozyme 2 OS=Arabidopsis thaliana OX=3702 GN=TOPP2 PE=1 SV=1	PREDICTED: serine/threonine-protein phosphatase PP1 isozyme 2-like [Gossypium hirsutum]
Gh_A03G060500	RAB11C	95.6	92.8	95.2	105.1	96.1	98.5	98.7	106.5	106.8	107.3	94.3	100.2	0.175849	0.0796616	normal	0.505089	-0.0479532	normal	[R]	General function prediction only	Molecular Function: GTPase activity (GO:0003924);; Molecular Function: GTP binding (GO:0005525);;	K07904|1.0e-114|gab:108480320|K07904 Ras-related protein Rab-11A | (RefSeq) ras-related protein Rab11C-like	Endocytosis (ko04144)	Ras family	Ras-related protein Rab11C OS=Lotus japonicus OX=34305 GN=RAB11C PE=2 SV=1	hypothetical protein ES319_A03G056100v1 [Gossypium barbadense]
Gh_A03G061800	TIM10	77.8	87.2	94.7	90.5	83.5	87.8	148	139.5	147.6	146.3	132.7	130.3	0.904162	0.0116191	normal	0.224833	-0.0881884	normal	--	--	Cellular Component: mitochondrial inner membrane (GO:0005743);; Biological Process: protein import into mitochondrial inner membrane (GO:0045039);; Molecular Function: metal ion binding (GO:0046872);;	K17778|2.2e-44|gab:108482921|K17778 mitochondrial import inner membrane translocase subunit TIM10 | (RefSeq) mitochondrial import inner membrane translocase subunit TIM10-like	--	Tim10/DDP family zinc finger	Mitochondrial import inner membrane translocase subunit TIM10 OS=Arabidopsis thaliana OX=3702 GN=TIM10 PE=1 SV=1	PREDICTED: mitochondrial import inner membrane translocase subunit TIM10-like [Gossypium raimondii]
Gh_A03G062700	PCNA	133.8	127.7	132.4	94.6	95.3	94.1	103.8	109.4	106.3	145.6	145.2	150.6	0.00188643	-0.471938	normal	7.08729e-05	0.466271	normal	[L]	Replication, recombination and repair	Molecular Function: DNA binding (GO:0003677);; Cellular Component: nucleus (GO:0005634);; Biological Process: DNA replication (GO:0006260);; Biological Process: regulation of DNA replication (GO:0006275);; Molecular Function: DNA polymerase processivity factor activity (GO:0030337);;	K04802|6.4e-143|gab:108480517|K04802 proliferating cell nuclear antigen | (RefSeq) proliferating cell nuclear antigen	DNA replication (ko03030);; Base excision repair (ko03410);; Nucleotide excision repair (ko03420);; Mismatch repair (ko03430)	Proliferating cell nuclear antigen, C-terminal domain	Proliferating cell nuclear antigen OS=Nicotiana tabacum OX=4097 GN=PCNA PE=2 SV=1	hypothetical protein ES319_A03G058600v1 [Gossypium barbadense]
Gh_A03G062900	Gh_A03G062900	54.1	57	51.9	54.1	56.1	52.1	259.8	256.7	242.6	134.9	140.5	135.8	0.907282	-0.00620896	normal	0.000855788	-0.88445	normal	--	--	--	--	--	--	--	hypothetical protein ES319_A03G058700v1 [Gossypium barbadense]
Gh_A03G063300	ACOT13	92.6	88.5	89.2	102.5	99.9	99.2	121.9	123.1	124.3	105.6	103.6	102.8	0.00352207	0.158075	normal	7.65716e-05	-0.243247	normal	--	--	Molecular Function: acyl-CoA hydrolase activity (GO:0047617);;	K17362|3.2e-84|gab:108482033|K17362 acyl-coenzyme A thioesterase 13 [EC:3.1.2.-] | (RefSeq) acyl-coenzyme A thioesterase 13-like	--	Thioesterase superfamily	--	hypothetical protein ES332_A03G066700v1 [Gossypium tomentosum]
Gh_A03G063500	IRX12	83	78.6	82.2	63.6	63.5	59.7	108.6	106.9	118.2	115.9	118.7	120.1	0.000530565	-0.384204	normal	0.175805	0.0880476	normal	[DPM]	Cell cycle control, cell division, chromosome partitioning;; Inorganic ion transport and metabolism;; Cell wall/membrane/envelope biogenesis	Molecular Function: ferroxidase activity (GO:0004322);; Molecular Function: copper ion binding (GO:0005507);; Cellular Component: plasma membrane (GO:0005886);; Biological Process: iron ion transport (GO:0006826);; Biological Process: lignin catabolic process (GO:0046274);; Cellular Component: apoplast (GO:0048046);; Molecular Function: hydroquinone:oxygen oxidoreductase activity (GO:0052716);; B…	K05909|0.0e+00|ghi:107886050|K05909 laccase [EC:1.10.3.2] | (RefSeq) laccase-4-like	--	Multicopper oxidase	Laccase-4 OS=Arabidopsis thaliana OX=3702 GN=IRX12 PE=2 SV=2	PREDICTED: laccase-4-like [Gossypium hirsutum]
Gh_A03G064200	purA	184.9	179.8	183.4	105.5	90.8	96.3	108.8	109.5	117.7	75.5	66.8	74.4	0.00096042	-0.905509	normal	0.000555692	-0.632762	normal	--	--	--	--	--	Thylakoid soluble phosphoprotein TSP9	--	PREDICTED: uncharacterized protein LOC107888008 [Gossypium hirsutum]
Gh_A03G068100	PAP27	109.2	96.5	103.7	136.1	122.5	153.9	103.5	129.6	121.9	78.8	110.6	102.5	0.0481041	0.414921	normal	0.165125	-0.282345	normal	[T]	Signal transduction mechanisms	Molecular Function: acid phosphatase activity (GO:0003993);; Molecular Function: metal ion binding (GO:0046872);;	K22390|0.0e+00|ghi:107886368|K22390 acid phosphatase type 7 | (RefSeq) probable inactive purple acid phosphatase 27	--	Fn3-like domain from Purple Acid Phosphatase	Probable inactive purple acid phosphatase 27 OS=Arabidopsis thaliana OX=3702 GN=PAP27 PE=2 SV=1	PREDICTED: probable inactive purple acid phosphatase 27 [Gossypium hirsutum]
Gh_A03G069700	RPL7A-2	47.5	48.9	42	71.7	74.9	71.5	130.1	134.7	139.8	215.6	199.5	214.6	0.00149225	0.656146	normal	0.000944569	0.638168	normal	--	--	Molecular Function: RNA binding (GO:0003723);; Cellular Component: cytosolic large ribosomal subunit (GO:0022625);; Biological Process: ribosome biogenesis (GO:0042254);;	K02936|1.1e-136|ghi:107886226|K02936 large subunit ribosomal protein L7Ae | (RefSeq) 60S ribosomal protein L7a-like	Ribosome (ko03010)	Ribosomal protein L7Ae/L30e/S12e/Gadd45 family	60S ribosomal protein L7a-1 OS=Oryza sativa subsp. japonica OX=39947 GN=RPL7A-1 PE=2 SV=1	PREDICTED: 60S ribosomal protein L7a-like [Gossypium hirsutum]
Gh_A03G072000	At5g13980	106.1	107.5	112.6	100.7	99.4	98.4	74.5	73.8	74.4	75	73.6	75.5	0.0322752	-0.128026	normal	0.507614	0.00904109	normal	--	--	Molecular Function: alpha-mannosidase activity (GO:0004559);; Biological Process: mannose metabolic process (GO:0006013);; Molecular Function: carbohydrate binding (GO:0030246);; Molecular Function: metal ion binding (GO:0046872);;	K01191|0.0e+00|gab:108486503|K01191 alpha-mannosidase [EC:3.2.1.24] | (RefSeq) probable alpha-mannosidase At5g13980 isoform X1	Other glycan degradation (ko00511)	Glycosyl hydrolases family 38 N-terminal domain	Probable alpha-mannosidase At5g13980 OS=Arabidopsis thaliana OX=3702 GN=At5g13980 PE=2 SV=1	hypothetical protein ES288_A03G075300v1 [Gossypium darwinii]
Gh_A03G073200	TUFB1	121.9	120.3	122.2	106.6	108	108.2	87.9	87.7	87.4	79.1	82.3	80.8	6.84369e-05	-0.174882	normal	0.0154969	-0.118864	normal	[J]	Translation, ribosomal structure and biogenesis	Molecular Function: translation elongation factor activity (GO:0003746);; Molecular Function: GTPase activity (GO:0003924);; Molecular Function: GTP binding (GO:0005525);;	K02358|1.2e-272|gab:108483120|K02358 elongation factor Tu | (RefSeq) elongation factor Tu, chloroplastic	Plant-pathogen interaction (ko04626)	Elongation factor Tu GTP binding domain	Elongation factor Tu, chloroplastic OS=Glycine max OX=3847 GN=TUFB1 PE=3 SV=1	PREDICTED: elongation factor Tu, chloroplastic-like [Gossypium hirsutum]
Gh_A03G073300	CYP26-2	112.7	112.5	115.8	99.6	95.8	99.6	100.1	98.7	101	72.8	73.7	72	0.000864997	-0.209057	normal	1.17103e-05	-0.456367	normal	--	--	Molecular Function: peptidyl-prolyl cis-trans isomerase activity (GO:0003755);; Cellular Component: chloroplast (GO:0009507);;	K03768|5.6e-170|ghi:107886218|K03768 peptidyl-prolyl cis-trans isomerase B (cyclophilin B) [EC:5.2.1.8] | (RefSeq) peptidyl-prolyl cis-trans isomerase CYP26-2, chloroplastic-like	--	Cyclophilin type peptidyl-prolyl cis-trans isomerase/CLD	Peptidyl-prolyl cis-trans isomerase CYP26-2, chloroplastic OS=Arabidopsis thaliana OX=3702 GN=CYP26-2 PE=2 SV=1	PREDICTED: peptidyl-prolyl cis-trans isomerase CYP26-2, chloroplastic-like [Gossypium hirsutum]
Gh_A03G074400	TIV1	89.6	94	88.9	84.3	76.5	82.6	140.1	140	137.9	101.1	98.1	92.3	0.03355	-0.162927	normal	0.00213424	-0.520007	normal	[G]	Carbohydrate transport and metabolism	Molecular Function: sucrose alpha-glucosidase activity (GO:0004575);; Biological Process: carbohydrate metabolic process (GO:0005975);; Cellular Component: integral component of membrane (GO:0016021);;	K01193|0.0e+00|ghi:107947357|K01193 beta-fructofuranosidase [EC:3.2.1.26] | (RefSeq) beta-fructofuranosidase, soluble isoenzyme I-like	Galactose metabolism (ko00052);; Starch and sucrose metabolism (ko00500)	Glycosyl hydrolases family 32 N-terminal domain	Beta-fructofuranosidase, soluble isoenzyme I OS=Daucus carota OX=4039 GN=INV*DC4 PE=1 SV=2	PREDICTED: beta-fructofuranosidase, soluble isoenzyme I-like [Gossypium hirsutum]
Gh_A03G076600	PMSR	86	93.9	89.2	103.4	84.9	100.7	126.6	115.9	125.1	89	87	77.2	0.373881	0.102927	normal	0.0015716	-0.537859	normal	[O]	Posttranslational modification, protein turnover, chaperones	Cellular Component: cytoplasm (GO:0005737);; Molecular Function: peptide-methionine (S)-S-oxide reductase activity (GO:0008113);; Biological Process: cellular response to oxidative stress (GO:0034599);; Molecular Function: L-methionine-(S)-S-oxide reductase activity (GO:0036456);;	K07304|1.2e-146|ghi:107947333|K07304 peptide-methionine (S)-S-oxide reductase [EC:1.8.4.11] | (RefSeq) peptide methionine sulfoxide reductase A1-like	--	Peptide methionine sulfoxide reductase	Peptide methionine sulfoxide reductase OS=Brassica napus OX=3708 GN=PMSR PE=2 SV=1	PREDICTED: peptide methionine sulfoxide reductase A1-like [Gossypium hirsutum]
Gh_A03G082000	ruvbl2	134.2	141.9	140.2	128.7	119.8	125.5	86	78.4	88.5	120.6	116.8	111.9	0.0160731	-0.154585	normal	0.00142579	0.4659	normal	[K]	Transcription	Molecular Function: ATP binding (GO:0005524);; Cellular Component: Ino80 complex (GO:0031011);; Cellular Component: NuA4 histone acetyltransferase complex (GO:0035267);; Molecular Function: 5'-3' DNA helicase activity (GO:0043139);; Cellular Component: R2TP complex (GO:0097255);;	K11338|1.4e-257|gab:108480418|K11338 RuvB-like protein 2 [EC:3.6.4.12] | (RefSeq) ruvB-like 2 isoform X1	--	TIP49 P-loop domain	RuvB-like protein 1 OS=Arabidopsis thaliana OX=3702 GN=RIN1 PE=1 SV=1	PREDICTED: ruvB-like 2 isoform X1 [Gossypium arboreum]
Gh_A03G083800	At3g47520	93.4	94	94.2	89.5	75.3	81.3	77.9	77.7	79.7	78.4	74.1	73.8	0.102169	-0.194403	normal	0.17024	-0.0562647	normal	[C]	Energy production and conversion	Biological Process: carbohydrate metabolic process (GO:0005975);; Biological Process: tricarboxylic acid cycle (GO:0006099);; Biological Process: malate metabolic process (GO:0006108);; Molecular Function: L-malate dehydrogenase activity (GO:0030060);;	K00026|7.1e-218|gab:108483397|K00026 malate dehydrogenase [EC:1.1.1.37] | (RefSeq) malate dehydrogenase, chloroplastic	Citrate cycle (TCA cycle) (ko00020);; Cysteine and methionine metabolism (ko00270);; Pyruvate metabolism (ko00620);; Glyoxylate and dicarboxylate metabolism (ko00630);; Carbon fixation in photosynthetic organisms (ko00710);; Carbon metabolism (ko01200)	lactate/malate dehydrogenase, alpha/beta C-terminal domain	Malate dehydrogenase, chloroplastic OS=Arabidopsis thaliana OX=3702 GN=At3g47520 PE=1 SV=1	hypothetical protein ES288_A03G087700v1 [Gossypium darwinii]
Gh_A03G084200	PNSB4	197.3	198.6	199	114	113.6	112.2	60.1	57.9	58.1	35.2	36.5	36.1	3.8148e-08	-0.807961	normal	7.4977e-05	-0.708038	normal	--	--	Cellular Component: chloroplast thylakoid membrane (GO:0009535);; Biological Process: photosynthetic electron transport in photosystem I (GO:0009773);; Cellular Component: NAD(P)H dehydrogenase complex (plastoquinone) (GO:0010598);;	--	--	--	Photosynthetic NDH subunit of subcomplex B 4, chloroplastic OS=Arabidopsis thaliana OX=3702 GN=PNSB4 PE=2 SV=1	PREDICTED: photosynthetic NDH subunit of subcomplex B 4, chloroplastic-like [Gossypium hirsutum]
Gh_A03G091700	ENO1	83.7	84.9	84.5	87.2	94	90.7	172	167.2	167.5	134.6	140.8	141.6	0.0813468	0.103369	normal	0.000672257	-0.281084	normal	[G]	Carbohydrate transport and metabolism	Cellular Component: phosphopyruvate hydratase complex (GO:0000015);; Molecular Function: magnesium ion binding (GO:0000287);; Molecular Function: phosphopyruvate hydratase activity (GO:0004634);; Biological Process: glycolytic process (GO:0006096);;	K01689|2.8e-277|ghi:107887050|K01689 enolase [EC:4.2.1.11] | (RefSeq) enolase 1, chloroplastic-like	Glycolysis / Gluconeogenesis (ko00010);; Carbon metabolism (ko01200);; Biosynthesis of amino acids (ko01230);; RNA degradation (ko03018)	Enolase, C-terminal TIM barrel domain	Enolase 1, chloroplastic OS=Arabidopsis thaliana OX=3702 GN=ENO1 PE=1 SV=1	PREDICTED: enolase 1, chloroplastic-like [Gossypium hirsutum]
Gh_A03G096200	Gh_A03G096200	71.2	71.9	71.5	92.5	92.2	90.6	73.5	74.2	76.4	81	80.5	79.2	0.00026207	0.359355	normal	0.00954872	0.103093	normal	[R]	General function prediction only	Cellular Component: cellular_component (GO:0005575);; Cellular Component: cell (GO:0005623);; Cellular Component: plasma membrane (GO:0005886);; Biological Process: response to stress (GO:0006950);; Biological Process: response to oxidative stress (GO:0006979);; Biological Process: biological_process (GO:0008150);; Biological Process: response to inorganic substance (GO:0010035);; Biological Proc…	K23050|2.6e-170|gra:105793795|K23050 phenylcoumaran benzylic ether reductase [EC:1.3.1.-] | (RefSeq) isoflavone reductase-like protein	--	NmrA-like family	Phenylcoumaran benzylic ether reductase Betv6 OS=Betula pendula OX=3505 GN=BETV6 PE=1 SV=1	hypothetical protein ES332_A03G100200v1 [Gossypium tomentosum]
Gh_A03G096900	RPT4B	75.7	78	75.6	117.4	118.5	118.6	88.5	89.5	91.3	121.1	118.7	118.7	2.63774e-05	0.628549	normal	1.31312e-05	0.412759	normal	[O]	Posttranslational modification, protein turnover, chaperones	Molecular Function: ATP binding (GO:0005524);; Cellular Component: cytoplasm (GO:0005737);; Molecular Function: hydrolase activity (GO:0016787);; Biological Process: protein catabolic process (GO:0030163);;	K03064|2.3e-221|gab:108457183|K03064 26S proteasome regulatory subunit T4 | (RefSeq) 26S protease regulatory subunit S10B homolog B-like	Proteasome (ko03050)	ATPase family associated with various cellular activities (AAA)	26S proteasome regulatory subunit S10B homolog B OS=Arabidopsis thaliana OX=3702 GN=RPT4B PE=1 SV=1	hypothetical protein ES319_A03G091200v1 [Gossypium barbadense]
Gh_A03G103500	rps8	93.8	104	99.4	114.3	106.4	110.6	95.2	95.4	101.8	139.3	137.3	147.9	0.0412727	0.156704	normal	0.000729294	0.537821	normal	--	--	Molecular Function: structural constituent of ribosome (GO:0003735);; Biological Process: translation (GO:0006412);; Cellular Component: chloroplast (GO:0009507);; Molecular Function: rRNA binding (GO:0019843);; Cellular Component: cytosolic small ribosomal subunit (GO:0022627);;	K02994|5.6e-31|gab:11540251|K02994 small subunit ribosomal protein S8 | (RefSeq) rps8, GoarCp057; ribosomal protein S8	Ribosome (ko03010)	Ribosomal protein S8	30S ribosomal protein S8, chloroplastic OS=Gossypium hirsutum OX=3635 GN=rps8 PE=3 SV=1	hypothetical protein E1A91_D06G253700v1 [Gossypium mustelinum]
Gh_A03G103800	ndhF	184.1	176.2	159.7	133.5	143.7	161.9	57	61	44.8	66.8	49	64.5	0.07137	-0.243962	normal	0.476216	0.147299	normal	[CP]	Energy production and conversion;; Inorganic ion transport and metabolism	Molecular Function: NADH dehydrogenase activity (GO:0003954);; Molecular Function: NADH dehydrogenase (ubiquinone) activity (GO:0008137);; Cellular Component: chloroplast (GO:0009507);; Biological Process: electron transport coupled proton transport (GO:0015990);; Cellular Component: integral component of membrane (GO:0016021);; Biological Process: ATP synthesis coupled electron transport (GO:004…	K05577|1.7e-249|ghi:107890068|K05577 NAD(P)H-quinone oxidoreductase subunit 5 [EC:7.1.1.2] | (RefSeq) NAD(P)H-quinone oxidoreductase subunit 5, chloroplastic-like	Oxidative phosphorylation (ko00190)	Proton-conducting membrane transporter	NAD(P)H-quinone oxidoreductase subunit 5, chloroplastic OS=Gossypium hirsutum OX=3635 GN=ndhF PE=3 SV=1	PREDICTED: NAD(P)H-quinone oxidoreductase subunit 5, chloroplastic-like [Gossypium hirsutum]
Gh_A03G106300	MOS1	75.9	77.1	77	66.8	60.1	64.6	74.1	73.2	74.9	67.4	66.7	63.3	0.0196489	-0.264289	normal	0.0134563	-0.170737	normal	--	--	--	--	--	--	Protein MODIFIER OF SNC1 1 OS=Arabidopsis thaliana OX=3702 GN=MOS1 PE=1 SV=2	hypothetical protein ES319_A03G099400v1 [Gossypium barbadense]
Gh_A03G110700	CML27	55.2	55.2	55.2	75.4	72.9	74.5	124.5	124.4	127	93.4	89.3	89.6	0.00146689	0.428047	normal	8.3977e-05	-0.465152	normal	[T]	Signal transduction mechanisms	Molecular Function: calcium ion binding (GO:0005509);;	K13448|1.3e-61|gab:108480933|K13448 calcium-binding protein CML | (RefSeq) probable calcium-binding protein CML27	Plant-pathogen interaction (ko04626)	EF hand	Probable calcium-binding protein CML27 OS=Arabidopsis thaliana OX=3702 GN=CML27 PE=1 SV=1	PREDICTED: probable calcium-binding protein CML27 [Gossypium hirsutum]
Gh_A03G115500	PSRP3	112.3	108.5	113.4	72.9	74.6	70.6	77.7	78.2	77.5	78.5	79.2	79	5.12431e-05	-0.615722	normal	0.0201821	0.0202551	normal	--	--	Molecular Function: structural constituent of ribosome (GO:0003735);; Cellular Component: ribosome (GO:0005840);; Biological Process: translation (GO:0006412);;	K19032|4.2e-89|ghi:107887169|K19032 30S ribosomal protein 3 | (RefSeq) 30S ribosomal protein 3, chloroplastic-like	--	Plastid and cyanobacterial ribosomal protein (PSRP-3 / Ycf65)	30S ribosomal protein 3, chloroplastic OS=Spinacia oleracea OX=3562 GN=PSRP3 PE=1 SV=1	PREDICTED: 30S ribosomal protein 3, chloroplastic-like [Gossypium hirsutum]
Gh_A03G121600	STY8	55.3	55.3	55.8	72	70.2	71	71.2	71.3	75.5	97.5	96.4	100.6	0.000420374	0.357552	normal	0.000192033	0.433939	normal	[T]	Signal transduction mechanisms	Molecular Function: protein serine/threonine kinase activity (GO:0004674);; Molecular Function: ATP binding (GO:0005524);;	K06272|2.6e-41|cpap:110807510|K06272 integrin-linked kinase [EC:2.7.11.1] | (RefSeq) probable serine/threonine-protein kinase DDB_G0271682	--	Protein tyrosine and serine/threonine kinase	Integrin-linked protein kinase 1 OS=Arabidopsis thaliana OX=3702 GN=ILK1 PE=1 SV=1	PREDICTED: serine/threonine-protein kinase STY8-like isoform X2 [Gossypium hirsutum]
Gh_A03G122100	EIF-5A2	131.7	138.6	134.3	154.1	146	148.4	67.4	66.6	56.1	54.2	61.4	60.6	0.010235	0.148612	normal	0.351988	-0.109545	normal	[J]	Translation, ribosomal structure and biogenesis	Molecular Function: translation initiation factor activity (GO:0003743);; Molecular Function: translation elongation factor activity (GO:0003746);; Biological Process: translational frameshifting (GO:0006452);; Molecular Function: ribosome binding (GO:0043022);; Biological Process: positive regulation of translational elongation (GO:0045901);; Biological Process: positive regulation of translatio…	K03263|3.9e-87|ghi:107887366|K03263 translation initiation factor 5A | (RefSeq) eukaryotic translation initiation factor 5A-2-like	--	Eukaryotic elongation factor 5A hypusine, DNA-binding OB fold	Eukaryotic translation initiation factor 5A-2 OS=Nicotiana plumbaginifolia OX=4092 GN=EIF-5A2 PE=2 SV=1	PREDICTED: eukaryotic translation initiation factor 5A-2-like [Gossypium hirsutum]
Gh_A03G122200	NRP1	90.7	84	91	63.7	64.5	61.8	59.5	60.6	62.7	48.6	51.4	49.5	0.00411605	-0.483799	normal	0.000956471	-0.290121	normal	--	--	Biological Process: response to heat (GO:0009408);; Biological Process: regulation of abscisic acid biosynthetic process (GO:0010115);;	--	--	--	Nodulin-related protein 1 OS=Arabidopsis thaliana OX=3702 GN=NRP1 PE=1 SV=1	PREDICTED: uncharacterized protein LOC107887365 [Gossypium hirsutum]
Gh_A03G123000	UGD5	77.6	82.6	80.5	128.2	129	134.9	127.4	124.7	125.2	107.1	104.2	104.3	9.54436e-05	0.703986	normal	9.37868e-05	-0.257615	normal	[M]	Cell wall/membrane/envelope biogenesis	Molecular Function: UDP-glucose 6-dehydrogenase activity (GO:0003979);; Cellular Component: nucleus (GO:0005634);; Cellular Component: cytosol (GO:0005829);; Biological Process: glycosaminoglycan biosynthetic process (GO:0006024);; Molecular Function: NAD binding (GO:0051287);;	K00012|6.5e-279|ghi:107887357|K00012 UDPglucose 6-dehydrogenase [EC:1.1.1.22] | (RefSeq) UDP-glucose 6-dehydrogenase 5-like	Pentose and glucuronate interconversions (ko00040);; Ascorbate and aldarate metabolism (ko00053);; Amino sugar and nucleotide sugar metabolism (ko00520)	UDP-glucose/GDP-mannose dehydrogenase family, NAD binding domain	UDP-glucose 6-dehydrogenase 5 OS=Oryza sativa subsp. japonica OX=39947 GN=UGD5 PE=2 SV=1	UDP-glucose 6-dehydrogenase 5-like [Gossypium hirsutum]
Gh_A03G129500	At1g14650	100	101.4	104.7	106.4	104.3	105.8	104.9	102	103.1	83.5	84	81.3	0.115111	0.0482025	normal	6.67861e-05	-0.317282	normal	--	--	Molecular Function: RNA binding (GO:0003723);; Cellular Component: U2 snRNP (GO:0005686);; Biological Process: RNA processing (GO:0006396);; Cellular Component: U2-type prespliceosome (GO:0071004);; Cellular Component: catalytic step 2 spliceosome (GO:0071013);;	K12825|0.0e+00|ghi:107910675|K12825 splicing factor 3A subunit 1 | (RefSeq) probable splicing factor 3A subunit 1	Spliceosome (ko03040)	Pre-mRNA splicing factor PRP21 like protein	Probable splicing factor 3A subunit 1 OS=Arabidopsis thaliana OX=3702 GN=At1g14650 PE=1 SV=2	PREDICTED: probable splicing factor 3A subunit 1 [Gossypium hirsutum]
Gh_A03G132400	ASB1	129.4	140.9	127.5	122.5	115.9	123.3	93.9	91.8	96.7	89.3	94.9	97.3	0.0832793	-0.13725	normal	0.919851	-0.00460517	normal	[EH]	Amino acid transport and metabolism;; Coenzyme transport and metabolism	Biological Process: glutamine metabolic process (GO:0006541);;	K01658|3.0e-169|gab:108486483|K01658 anthranilate synthase component II [EC:4.1.3.27] | (RefSeq) anthranilate synthase beta subunit 1, chloroplastic-like	Phenylalanine, tyrosine and tryptophan biosynthesis (ko00400);; Biosynthesis of amino acids (ko01230)	Glutamine amidotransferase class-I	Anthranilate synthase beta subunit 1, chloroplastic OS=Arabidopsis thaliana OX=3702 GN=ASB1 PE=1 SV=1	hypothetical protein ES319_A03G124300v1 [Gossypium barbadense]
Gh_A03G139500	NUP155	131.2	136.1	122	147.1	132.3	137.1	97.3	92.4	94.7	111.8	105.7	104.3	0.20592	0.0974342	normal	0.0152709	0.178243	normal	--	--	Biological Process: transcription-dependent tethering of RNA polymerase II gene DNA at nuclear periphery (GO:0000972);; Biological Process: RNA export from nucleus (GO:0006405);; Biological Process: protein import into nucleus (GO:0006606);; Molecular Function: structural constituent of nuclear pore (GO:0017056);; Biological Process: protein localization to nuclear inner membrane (GO:0036228);; C…	K14312|0.0e+00|ghi:107943466|K14312 nuclear pore complex protein Nup155 | (RefSeq) nuclear pore complex protein NUP155-like	RNA transport (ko03013)	Nup133 N terminal like	Nuclear pore complex protein NUP155 OS=Arabidopsis thaliana OX=3702 GN=NUP155 PE=1 SV=1	PREDICTED: nuclear pore complex protein NUP155-like [Gossypium hirsutum]
Gh_A03G141400	MED23	131.3	156.8	145	140.9	129.7	110.8	110.9	124.1	100.7	103.9	113.2	101	0.209316	-0.183395	normal	0.50056	-0.0776922	normal	--	--	Cellular Component: cellular_component (GO:0005575);; Cellular Component: intracellular (GO:0005622);; Cellular Component: cell (GO:0005623);; Cellular Component: nucleus (GO:0005634);; Cellular Component: nucleoplasm (GO:0005654);; Cellular Component: mediator complex (GO:0016592);; Cellular Component: membrane-enclosed lumen (GO:0031974);; Cellular Component: nuclear lumen (GO:0031981);; Cellul…	K15166|0.0e+00|gab:108460350|K15166 mediator of RNA polymerase II transcription subunit 23 | (RefSeq) mediator of RNA polymerase II transcription subunit 23 isoform X1	--	Mediator complex subunit 23	Mediator of RNA polymerase II transcription subunit 23 OS=Arabidopsis thaliana OX=3702 GN=MED23 PE=1 SV=1	PREDICTED: mediator of RNA polymerase II transcription subunit 23-like isoform X2 [Gossypium hirsutum]
Gh_A03G142200	At2g01600	108.4	123.3	110.8	128.5	109	88.1	100.5	82.8	99.8	124.4	123.5	116.9	0.688011	-0.0730033	normal	0.0287162	0.365794	normal	--	--	Molecular Function: SNARE binding (GO:0000149);; Molecular Function: 1-phosphatidylinositol binding (GO:0005545);; Molecular Function: phosphatidylinositol-4,5-bisphosphate binding (GO:0005546);; Cellular Component: plasma membrane (GO:0005886);; Cellular Component: clathrin-coated pit (GO:0005905);; Biological Process: endocytosis (GO:0006897);; Biological Process: vesicle budding from membrane …	K20043|3.1e-208|aly:110225050|K20043 clathrin coat assembly protein AP180 | (RefSeq) putative clathrin assembly protein At1g14910	--	ANTH domain	Putative clathrin assembly protein At2g01600 OS=Arabidopsis thaliana OX=3702 GN=At2g01600 PE=2 SV=2	PREDICTED: putative clathrin assembly protein At2g01600 isoform X1 [Gossypium hirsutum]
Gh_A03G143200	MLP31	77.3	76.3	75.6	61.8	62.8	61.9	165.6	165.6	159.2	114.8	114.5	116.9	6.02485e-05	-0.297431	normal	0.00069884	-0.502353	normal	--	--	Biological Process: defense response (GO:0006952);;	--	--	Pathogenesis-related protein Bet v 1 family	MLP-like protein 28 OS=Arabidopsis thaliana OX=3702 GN=MLP28 PE=1 SV=1	PREDICTED: MLP-like protein 31 [Gossypium hirsutum]
Gh_A03G144200	SCPL50	49.5	47.4	44.5	77.2	82	81.3	130.1	131.4	133	178	175	178.9	9.3194e-05	0.766255	normal	1.51129e-05	0.43113	normal	[E]	Amino acid transport and metabolism	Molecular Function: serine-type carboxypeptidase activity (GO:0004185);; Biological Process: proteolysis involved in cellular protein catabolic process (GO:0051603);;	K09645|1.0e-265|ghi:107931937|K09645 vitellogenic carboxypeptidase-like protein [EC:3.4.16.-] | (RefSeq) serine carboxypeptidase-like 50	--	Serine carboxypeptidase	Serine carboxypeptidase-like 50 OS=Arabidopsis thaliana OX=3702 GN=SCPL50 PE=2 SV=1	PREDICTED: serine carboxypeptidase-like 50 [Gossypium hirsutum]
Gh_A03G149100	TOM20	91.8	92.7	93.9	81.1	76.3	77.5	90.5	90.9	89.2	65.4	64.7	62.2	0.00408187	-0.245112	normal	0.000150643	-0.492803	normal	--	--	Cellular Component: mitochondrial outer membrane translocase complex (GO:0005742);; Cellular Component: integral component of membrane (GO:0016021);; Biological Process: protein import into mitochondrial outer membrane (GO:0045040);;	K19995|1.4e-09|ghi:107895816|K19995 secretory carrier-associated membrane protein | (RefSeq) secretory carrier-associated membrane protein 1-like	--	Plant specific mitochondrial import receptor subunit TOM20	Mitochondrial import receptor subunit TOM20 OS=Solanum tuberosum OX=4113 GN=TOM20 PE=1 SV=1	PREDICTED: mitochondrial import receptor subunit TOM20-like [Gossypium hirsutum]
Gh_A03G150500	At2g35010	99.7	100.4	102.5	84.1	82.3	80.8	128.6	126.4	131.7	102	94.5	93.4	0.000144523	-0.291733	normal	0.00149029	-0.415659	normal	[O]	Posttranslational modification, protein turnover, chaperones	Molecular Function: molecular_function (GO:0003674);; Molecular Function: catalytic activity (GO:0003824);; Molecular Function: thioredoxin-disulfide reductase activity (GO:0004791);; Cellular Component: cellular_component (GO:0005575);; Cellular Component: intracellular (GO:0005622);; Cellular Component: cell (GO:0005623);; Cellular Component: cytoplasm (GO:0005737);; Cellular Component: mitocho…	K03671|5.8e-118|gab:108476260|K03671 thioredoxin 1 | (RefSeq) thioredoxin O1, mitochondrial-like	--	Thioredoxin	Thioredoxin O1, mitochondrial OS=Arabidopsis thaliana OX=3702 GN=At2g35010 PE=1 SV=1	hypothetical protein ES319_A03G139700v1 [Gossypium barbadense]
Gh_A03G150700	LOX6	55.9	56.3	49.2	78.5	80.6	77.4	136.4	140	147.7	209.2	197.9	202.8	0.00349833	0.5512	normal	0.000187254	0.524168	normal	--	--	Molecular Function: oxidoreductase activity, acting on single donors with incorporation of molecular oxygen, incorporation of two atoms of oxygen (GO:0016702);; Biological Process: oxylipin biosynthetic process (GO:0031408);; Molecular Function: metal ion binding (GO:0046872);;	K00454|0.0e+00|ghi:107886524|K00454 lipoxygenase [EC:1.13.11.12] | (RefSeq) lipoxygenase 6, chloroplastic-like	Linoleic acid metabolism (ko00591);; alpha-Linolenic acid metabolism (ko00592)	Lipoxygenase	Lipoxygenase 6, chloroplastic OS=Arabidopsis thaliana OX=3702 GN=LOX6 PE=2 SV=1	PREDICTED: lipoxygenase 6, chloroplastic-like isoform X2 [Gossypium hirsutum]
Gh_A03G155900	At3g49055	92.3	97.8	99.2	96.2	86.1	91.9	131.3	130.9	140.3	138.4	132.8	128.4	0.241922	-0.0773378	normal	0.830008	-0.0104322	normal	--	--	--	--	--	--	--	PREDICTED: paramyosin-like [Gossypium hirsutum]
Gh_A03G156500	EIF4B1	51.7	55.9	56.1	57.4	57.6	59.4	97.9	90	87.1	72.7	65.2	63.1	0.115401	0.0913457	normal	0.00491268	-0.452236	normal	--	--	Molecular Function: translation initiation factor activity (GO:0003743);; Molecular Function: hydrolase activity, acting on ester bonds (GO:0016788);;	K01206|8.8e-94|thj:104825554|K01206 alpha-L-fucosidase [EC:3.2.1.51] | (RefSeq) alpha-L-fucosidase 3	Other glycan degradation (ko00511)	Plant specific eukaryotic initiation factor 4B	Eukaryotic translation initiation factor 4B2 OS=Arabidopsis thaliana OX=3702 GN=EIF4B2 PE=1 SV=1	hypothetical protein GOBAR_AA05952 [Gossypium barbadense]
Gh_A03G162200	At1g60420	64	67.2	64.3	66.2	67.3	63	61.3	60.4	67.1	84.2	85.1	85.1	0.849764	0.0073607	normal	0.00808561	0.43024	normal	[O]	Posttranslational modification, protein turnover, chaperones	Biological Process: cell redox homeostasis (GO:0045454);;	K17609|0.0e+00|ghi:107886589|K17609 nucleoredoxin [EC:1.8.1.8] | (RefSeq) probable nucleoredoxin 1	--	Thioredoxin-like	Probable nucleoredoxin 1 OS=Arabidopsis thaliana OX=3702 GN=At1g60420 PE=1 SV=1	PREDICTED: probable nucleoredoxin 1 [Gossypium hirsutum]
Gh_A03G163900	RBM25	80.1	83.7	82.2	104.9	103.3	110	97.6	104	104.4	115.8	114.1	120.4	0.00180969	0.371276	normal	0.00746405	0.195059	normal	--	--	Molecular Function: RNA binding (GO:0003723);; Biological Process: mRNA processing (GO:0006397);;	K12822|0.0e+00|ghi:107886664|K12822 RNA-binding protein 25 | (RefSeq) RNA-binding protein 25-like isoform X1	Spliceosome (ko03040)	PWI domain	--	PREDICTED: RNA-binding protein 25-like isoform X1 [Gossypium hirsutum]
Gh_A03G164400	SPDSYN1	83.6	89	79.4	126.6	135.2	142.7	115.8	122.4	115.1	126.3	119.7	131	0.00179868	0.682716	normal	0.128431	0.0936708	normal	[E]	Amino acid transport and metabolism	Biological Process: polyamine biosynthetic process (GO:0006596);; Molecular Function: transferase activity (GO:0016740);;	K00797|1.9e-162|gab:108476249|K00797 spermidine synthase [EC:2.5.1.16] | (RefSeq) spermidine synthase 1	Cysteine and methionine metabolism (ko00270);; Arginine and proline metabolism (ko00330);; Glutathione metabolism (ko00480)	Spermine/spermidine synthase domain	Spermidine synthase OS=Solanum lycopersicum OX=4081 GN=SPDSYN PE=2 SV=1	spermidine synthase 1-like [Gossypium australe]
Gh_A03G167900	COR2	65.3	67.3	69.8	76.1	61.2	66	99.4	107.6	106	186.6	152.7	193.4	0.952932	0.00640093	normal	0.0246131	0.767161	normal	[Q]	Secondary metabolites biosynthesis, transport and catabolism	Molecular Function: oxidoreductase activity (GO:0016491);;	K22374|1.4e-189|ghi:107886621|K22374 3''-deamino-3''-oxonicotianamine reductase [EC:1.1.1.285] | (RefSeq) non-functional NADPH-dependent codeinone reductase 2-like	--	Aldo/keto reductase family	Non-functional NADPH-dependent codeinone reductase 2 OS=Papaver somniferum OX=3469 GN=COR2 PE=1 SV=1	hypothetical protein E1A91_A03G158900v1 [Gossypium mustelinum]
Gh_A03G168700	IAR4	73.9	80.5	73.9	132.2	121	132	129.4	128.5	126.2	130.9	130.6	130.5	0.00080005	0.754677	normal	0.107535	0.0293717	normal	[C]	Energy production and conversion	Molecular Function: pyruvate dehydrogenase (acetyl-transferring) activity (GO:0004739);; Biological Process: acetyl-CoA biosynthetic process from pyruvate (GO:0006086);; Cellular Component: intracellular membrane-bounded organelle (GO:0043231);;	K00161|4.9e-224|gab:108476074|K00161 pyruvate dehydrogenase E1 component alpha subunit [EC:1.2.4.1] | (RefSeq) pyruvate dehydrogenase E1 component subunit alpha, mitochondrial-like	Glycolysis / Gluconeogenesis (ko00010);; Citrate cycle (TCA cycle) (ko00020);; Pyruvate metabolism (ko00620);; Carbon metabolism (ko01200)	Dehydrogenase E1 component	Pyruvate dehydrogenase E1 component subunit alpha-2, mitochondrial OS=Arabidopsis thaliana OX=3702 GN=IAR4 PE=1 SV=2	PREDICTED: pyruvate dehydrogenase E1 component subunit alpha, mitochondrial-like [Gossypium arboreum]
Gh_A03G174800	Gh_A03G174800	148.1	142	147.2	98.5	100	95.8	92.6	94.9	96.5	97.4	98	96.7	9.6306e-05	-0.571336	normal	0.128886	0.0405714	normal	[R]	General function prediction only	Molecular Function: hydrolase activity (GO:0016787);; Molecular Function: carboxy-lyase activity (GO:0016831);;	--	--	Amidohydrolase	--	hypothetical protein E1A91_A03G165300v1 [Gossypium mustelinum]
Gh_A03G176200	At4g18596	159	161.8	163.4	91.3	86.7	85.3	109.8	107.9	111.1	98.3	95.5	100.2	1.29763e-05	-0.878896	normal	0.00342165	-0.161394	normal	--	--	--	--	--	Pollen protein Ole e 1 like	--	hypothetical protein ES319_A03G163500v1 [Gossypium barbadense]
Gh_A03G176700	Os08g0536000	97.3	97	100.6	113.1	113.7	112	109.4	107.7	105.4	100.4	105.1	102	0.00212211	0.200208	normal	0.0517507	-0.0687128	normal	[C]	Energy production and conversion	Molecular Function: pyruvate dehydrogenase (acetyl-transferring) activity (GO:0004739);; Biological Process: acetyl-CoA biosynthetic process from pyruvate (GO:0006086);;	K00162|6.4e-202|gab:108486710|K00162 pyruvate dehydrogenase E1 component beta subunit [EC:1.2.4.1] | (RefSeq) pyruvate dehydrogenase E1 component subunit beta-1, mitochondrial	Glycolysis / Gluconeogenesis (ko00010);; Citrate cycle (TCA cycle) (ko00020);; Pyruvate metabolism (ko00620);; Carbon metabolism (ko01200)	Transketolase, pyrimidine binding domain	Pyruvate dehydrogenase E1 component subunit beta-1, mitochondrial OS=Oryza sativa subsp. japonica OX=39947 GN=Os08g0536000 PE=2 SV=1	PREDICTED: pyruvate dehydrogenase E1 component subunit beta-1, mitochondrial isoform X1 [Gossypium hirsutum]
Gh_A03G178600	At1g28120	74.3	78.2	78	129.7	123.6	124.8	124.6	124.2	128.3	162.7	150.3	163.8	6.93527e-05	0.714001	normal	0.0111889	0.338437	normal	--	--	Molecular Function: thiol-dependent ubiquitin-specific protease activity (GO:0004843);; Cellular Component: nucleus (GO:0005634);; Molecular Function: NEDD8-specific protease activity (GO:0019784);; Molecular Function: ubiquitin binding (GO:0043130);; Biological Process: protein K48-linked deubiquitination (GO:0071108);;	K09602|2.2e-171|ghi:107886728|K09602 ubiquitin thioesterase protein OTUB1 [EC:3.4.19.12] | (RefSeq) ubiquitin thioesterase otubain-like	--	Peptidase C65 Otubain	OVARIAN TUMOR DOMAIN-containing deubiquitinating enzyme 1 OS=Arabidopsis thaliana OX=3702 GN=OTU1 PE=1 SV=2	PREDICTED: ubiquitin thioesterase otubain-like [Gossypium hirsutum]
Gh_A03G181200	CBP20	39	45.6	44	84.8	86.6	84.7	152	150.8	159.2	217.8	202.5	209	0.000988387	0.993817	normal	0.00117188	0.445855	normal	[J]	Translation, ribosomal structure and biogenesis	Molecular Function: RNA cap binding (GO:0000339);; Cellular Component: nucleus (GO:0005634);; Cellular Component: nuclear cap binding complex (GO:0005846);; Biological Process: mRNA cis splicing, via spliceosome (GO:0045292);;	K12883|6.3e-132|ghi:107886794|K12883 nuclear cap-binding protein subunit 2 | (RefSeq) nuclear cap-binding protein subunit 2-like	RNA transport (ko03013);; mRNA surveillance pathway (ko03015);; Spliceosome (ko03040)	RNA recognition motif. (a.k.a. RRM, RBD, or RNP domain)	Nuclear cap-binding protein subunit 2 OS=Oryza sativa subsp. japonica OX=39947 GN=CBP20 PE=2 SV=1	PREDICTED: nuclear cap-binding protein subunit 2-like [Gossypium hirsutum]
Gh_A03G184400	STA1	90.3	90.3	94.2	140.2	140.3	138.3	93.8	93.5	101.4	134.4	123	125.3	7.08345e-05	0.607879	normal	0.0026306	0.406643	normal	--	--	Biological Process: spliceosomal tri-snRNP complex assembly (GO:0000244);; Biological Process: mRNA splicing, via spliceosome (GO:0000398);; Cellular Component: U4/U6 x U5 tri-snRNP complex (GO:0046540);; Cellular Component: catalytic step 2 spliceosome (GO:0071013);; Biological Process: RNA-directed DNA methylation (GO:0080188);; Biological Process: positive regulation of miRNA metabolic process…	K12855|0.0e+00|ghi:107886170|K12855 pre-mRNA-processing factor 6 | (RefSeq) protein STABILIZED1-like	Spliceosome (ko03040)	PRP1 splicing factor, N-terminal	Protein STABILIZED1 OS=Arabidopsis thaliana OX=3702 GN=STA1 PE=1 SV=1	PREDICTED: protein STABILIZED1-like [Gossypium hirsutum]
Gh_A03G188200	At2g19130	53.4	65.4	53.9	99.6	100	97	133.1	135.4	138.7	172.2	149.8	168.1	0.00642344	0.780251	normal	0.0502545	0.267339	normal	--		Molecular Function: protein serine/threonine kinase activity (GO:0004674);; Molecular Function: ATP binding (GO:0005524);; Cellular Component: integral component of membrane (GO:0016021);; Molecular Function: carbohydrate binding (GO:0030246);; Biological Process: recognition of pollen (GO:0048544);;	K13418|1.4e-60|ppp:112280019|K13418 somatic embryogenesis receptor kinase 1 [EC:2.7.10.1 2.7.11.1] | (RefSeq) LRR receptor kinase BAK1-like	--	Protein kinase domain	G-type lectin S-receptor-like serine/threonine-protein kinase At2g19130 OS=Arabidopsis thaliana OX=3702 GN=At2g19130 PE=2 SV=1	PREDICTED: G-type lectin S-receptor-like serine/threonine-protein kinase At2g19130 [Gossypium hirsutum]
Gh_A03G190100	CYCU1-1	112.1	95	118.1	102.8	79.8	99.6	98.5	122	111.9	133.3	116.5	138.1	0.224445	-0.204609	normal	0.121833	0.222764	normal	--	--	Biological Process: regulation of cyclin-dependent protein serine/threonine kinase activity (GO:0000079);; Molecular Function: protein kinase binding (GO:0019901);;	K01255|1.7e-27|mng:MNEG_4524|K01255 leucyl aminopeptidase [EC:3.4.11.1] | (RefSeq) leucyl aminopeptidase	Glutathione metabolism (ko00480)	Cyclin	Cyclin-U1-1 OS=Arabidopsis thaliana OX=3702 GN=CYCU1-1 PE=1 SV=1	PREDICTED: cyclin-U1-1-like [Gossypium hirsutum]
Gh_A03G190700	ALATS	81.1	80.7	80.1	88	88.6	93.3	110.9	111.4	111.2	141	137.4	140.8	0.0277717	0.158014	normal	0.00144827	0.329952	normal	[J]	Translation, ribosomal structure and biogenesis	Molecular Function: tRNA binding (GO:0000049);; Molecular Function: alanine-tRNA ligase activity (GO:0004813);; Molecular Function: ATP binding (GO:0005524);; Cellular Component: mitochondrion (GO:0005739);; Molecular Function: zinc ion binding (GO:0008270);; Biological Process: mitochondrial alanyl-tRNA aminoacylation (GO:0070143);;	K01872|0.0e+00|gab:108475918|K01872 alanyl-tRNA synthetase [EC:6.1.1.7] | (RefSeq) alanine--tRNA ligase	Aminoacyl-tRNA biosynthesis (ko00970)	tRNA synthetases class II (A)	Alanine--tRNA ligase OS=Arabidopsis thaliana OX=3702 GN=ALATS PE=1 SV=3	hypothetical protein ES319_A03G178800v1 [Gossypium barbadense]
Gh_A03G191700	At5g08300	96	95.3	97.2	102.5	101.4	98.8	97.6	97.1	99.2	84.5	85.2	85.1	0.0316695	0.0693174	normal	0.000914835	-0.20596	normal	[C]	Energy production and conversion	Molecular Function: nucleotide binding (GO:0000166);; Molecular Function: succinate-CoA ligase (ADP-forming) activity (GO:0004775);; Molecular Function: succinate-CoA ligase (GDP-forming) activity (GO:0004776);; Cellular Component: mitochondrion (GO:0005739);; Biological Process: tricarboxylic acid cycle (GO:0006099);; Cellular Component: succinate-CoA ligase complex (ADP-forming) (GO:0009361);;	K01899|5.3e-190|ghi:107886890|K01899 succinyl-CoA synthetase alpha subunit [EC:6.2.1.4 6.2.1.5] | (RefSeq) succinyl-CoA ligase [ADP-forming] subunit alpha-2, mitochondrial-like	Citrate cycle (TCA cycle) (ko00020);; Propanoate metabolism (ko00640);; Carbon metabolism (ko01200)	CoA binding domain	Succinate--CoA ligase [ADP-forming] subunit alpha-2, mitochondrial OS=Solanum lycopersicum OX=4081 PE=1 SV=1	PREDICTED: succinyl-CoA ligase [ADP-forming] subunit alpha-2, mitochondrial-like [Gossypium hirsutum]
Gh_A03G193500	calua	42.5	39.2	37.8	37.6	34	30.7	39.2	39.9	37	31.7	37	32.3	0.0854945	-0.224204	normal	0.0757719	-0.201013	normal	--	--	Molecular Function: calcium ion binding (GO:0005509);; Cellular Component: endoplasmic reticulum (GO:0005783);; Cellular Component: integral component of membrane (GO:0016021);;	K06944|3.0e-106|aof:109820797|K06944 uncharacterized protein | (RefSeq) developmentally-regulated G-protein 2	--	EF-hand domain pair	--	PREDICTED: calumenin-A-like [Gossypium hirsutum]
Gh_A03G194700	AGAL1	77.3	78.2	71.9	99.8	98.8	105	128	127.1	131.8	143.7	126.1	138.7	0.000765877	0.41694	normal	0.301172	0.0783753	normal	[S]	Function unknown	Biological Process: carbohydrate metabolic process (GO:0005975);; Cellular Component: integral component of membrane (GO:0016021);; Molecular Function: raffinose alpha-galactosidase activity (GO:0052692);;	K07407|1.2e-238|ghi:107888128|K07407 alpha-galactosidase [EC:3.2.1.22] | (RefSeq) alpha-galactosidase 1-like isoform X1	Galactose metabolism (ko00052);; Glycerolipid metabolism (ko00561);; Sphingolipid metabolism (ko00600);; Glycosphingolipid biosynthesis - globo and isoglobo series (ko00603)	Alpha galactosidase A	Alpha-galactosidase 1 OS=Arabidopsis thaliana OX=3702 GN=AGAL1 PE=2 SV=1	PREDICTED: alpha-galactosidase 1-like isoform X1 [Gossypium hirsutum]
Gh_A03G194900	Gh_A03G194900	94.3	90.4	94	92.5	92.7	90.4	95	93.2	91.8	56	57.4	55.9	0.524874	-0.0161371	normal	4.77186e-05	-0.725845	normal	--	--	Biological Process: photosynthesis (GO:0015979);;	--	--	Ferredoxin thioredoxin reductase variable alpha chain	Ferredoxin-thioredoxin reductase, variable chain OS=Zea mays OX=4577 PE=1 SV=1	hypothetical protein ES332_A03G200600v1 [Gossypium tomentosum]
Gh_A03G197700	HSK	118.8	117.1	128.4	104.4	102.8	101.1	105.4	109	116.2	103.2	113.5	112.5	0.0269464	-0.240792	normal	0.923492	-0.00612239	normal	[E]	Amino acid transport and metabolism	Molecular Function: homoserine kinase activity (GO:0004413);; Molecular Function: ATP binding (GO:0005524);; Biological Process: threonine metabolic process (GO:0006566);;	K00872|1.4e-177|gab:108476016|K00872 homoserine kinase [EC:2.7.1.39] | (RefSeq) homoserine kinase-like	Glycine, serine and threonine metabolism (ko00260);; Biosynthesis of amino acids (ko01230)	GHMP kinases N terminal domain	Homoserine kinase OS=Arabidopsis thaliana OX=3702 GN=HSK PE=1 SV=1	hypothetical protein ES332_A03G203500v1 [Gossypium tomentosum]
Gh_A03G198800	Xyl2	108	103.8	111.1	75.9	64.7	73.2	142.4	145.8	138.2	149.7	142.3	153.3	0.00173583	-0.594826	normal	0.192297	0.0625702	normal	[G]	Carbohydrate transport and metabolism	Molecular Function: hydrolase activity, hydrolyzing O-glycosyl compounds (GO:0004553);; Biological Process: carbohydrate metabolic process (GO:0005975);;	K15920|0.0e+00|gab:108476039|K15920 xylan 1,4-beta-xylosidase [EC:3.2.1.37] | (RefSeq) beta-xylosidase/alpha-L-arabinofuranosidase 2	Amino sugar and nucleotide sugar metabolism (ko00520)	Glycosyl hydrolase family 3 C-terminal domain	Beta-xylosidase/alpha-L-arabinofuranosidase 2 OS=Medicago sativa subsp. varia OX=36902 GN=Xyl2 PE=2 SV=1	PREDICTED: beta-xylosidase/alpha-L-arabinofuranosidase 2 [Gossypium arboreum]
Gh_A03G199800	At5g64080	109.4	109.5	110.9	101.2	97.3	99.5	97.3	98.4	100.7	67.3	62.9	60.5	0.00477267	-0.146279	normal	0.000602605	-0.636241	normal	--	--	Biological Process: lipid transport (GO:0006869);; Molecular Function: lipid binding (GO:0008289);;	--	--	Probable lipid transfer	Non-specific lipid-transfer protein-like protein At5g64080 OS=Arabidopsis thaliana OX=3702 GN=At5g64080 PE=2 SV=1	hypothetical protein GOBAR_AA21019 [Gossypium barbadense]
Gh_A03G200900	IGO2	87.3	85.9	84.9	69	63.1	61.3	157.9	159.6	158.3	101.2	104.7	100.6	0.00729603	-0.416342	normal	9.22053e-05	-0.634468	normal	--	--	--	--	--	cAMP-regulated phosphoprotein/endosulfine conserved region	--	PREDICTED: uncharacterized protein LOC107948607 [Gossypium hirsutum]
Gh_A03G204100	FKBP12	66.6	60	66.1	60.4	63.8	60.5	57.8	56.5	57.5	45.9	54.6	46	0.346446	-0.0611727	normal	0.0971121	-0.229829	normal	[O]	Posttranslational modification, protein turnover, chaperones	Biological Process: protein peptidyl-prolyl isomerization (GO:0000413);; Molecular Function: peptidyl-prolyl cis-trans isomerase activity (GO:0003755);; Cellular Component: cytoplasm (GO:0005737);; Biological Process: chaperone-mediated protein folding (GO:0061077);;	K01802|3.0e-62|gra:105795108|K01802 peptidylprolyl isomerase [EC:5.2.1.8] | (RefSeq) peptidyl-prolyl cis-trans isomerase FKBP12	--	FKBP-type peptidyl-prolyl cis-trans isomerase	Peptidyl-prolyl cis-trans isomerase FKBP12 OS=Arabidopsis thaliana OX=3702 GN=FKBP12 PE=1 SV=2	PREDICTED: peptidyl-prolyl cis-trans isomerase FKBP12 [Gossypium raimondii]
Gh_A03G207200	Gh_A03G207200	31.2	31.6	30.7	28.6	27.7	34.9	26.9	23.6	25.7	20.7	24.9	22.1	0.767935	-0.0359325	normal	0.148988	-0.170635	normal	--	--	Molecular Function: protein binding (GO:0005515);;	K03122|1.2e-11|mdm:114825099|K03122 transcription initiation factor TFIIA large subunit | (RefSeq) uncharacterized protein LOC114825099	Basal transcription factors (ko03022)	PB1 domain	--	hypothetical protein E1A91_A03G197700v1 [Gossypium mustelinum]
Gh_A03G207400	CLPP6	78.9	81.5	78.7	85.5	86.3	87.9	123.6	118.5	117.2	109.3	110.3	108.8	0.00464872	0.119232	normal	0.0291031	-0.129735	normal	[O]	Posttranslational modification, protein turnover, chaperones	Molecular Function: ATP-dependent peptidase activity (GO:0004176);; Molecular Function: serine-type endopeptidase activity (GO:0004252);; Biological Process: misfolded or incompletely synthesized protein catabolic process (GO:0006515);; Cellular Component: endopeptidase Clp complex (GO:0009368);; Molecular Function: ATPase binding (GO:0051117);;	K01358|6.7e-148|ghi:107886985|K01358 ATP-dependent Clp protease, protease subunit [EC:3.4.21.92] | (RefSeq) ATP-dependent Clp protease proteolytic subunit 6, chloroplastic-like	--	Clp protease	ATP-dependent Clp protease proteolytic subunit 6, chloroplastic OS=Arabidopsis thaliana OX=3702 GN=CLPP6 PE=1 SV=1	PREDICTED: ATP-dependent Clp protease proteolytic subunit 6, chloroplastic-like [Gossypium hirsutum]
Gh_A03G207800	PI4KA1	114	114.6	120	110	97.1	110.6	113.5	110.8	111.4	140	140	132.1	0.130173	-0.133907	normal	0.00640773	0.295822	normal	--	--	Molecular Function: 1-phosphatidylinositol 4-kinase activity (GO:0004430);; Cellular Component: cytoplasm (GO:0005737);; Cellular Component: plasma membrane (GO:0005886);; Cellular Component: membrane (GO:0016020);; Biological Process: phosphatidylinositol phosphorylation (GO:0046854);; Biological Process: phosphatidylinositol-mediated signaling (GO:0048015);; Molecular Function: phosphatidylinos…	K00888|0.0e+00|ghi:107886983|K00888 phosphatidylinositol 4-kinase A [EC:2.7.1.67] | (RefSeq) phosphatidylinositol 4-kinase alpha 1	Inositol phosphate metabolism (ko00562);; Phosphatidylinositol signaling system (ko04070)	Phosphatidylinositol 3- and 4-kinase	Phosphatidylinositol 4-kinase alpha 1 OS=Arabidopsis thaliana OX=3702 GN=PI4KA1 PE=1 SV=2	PREDICTED: phosphatidylinositol 4-kinase alpha 1 [Gossypium hirsutum]
Gh_A03G211200	rplA	101.3	98.3	98	95.3	104.4	101.5	100.4	96.4	99.8	85.6	91.8	92.6	0.709168	0.0173472	normal	0.0367139	-0.135559	normal	[J]	Translation, ribosomal structure and biogenesis	Biological Process: maturation of LSU-rRNA (GO:0000470);; Molecular Function: RNA binding (GO:0003723);; Molecular Function: structural constituent of ribosome (GO:0003735);; Biological Process: translation (GO:0006412);; Cellular Component: cytosolic large ribosomal subunit (GO:0022625);;	K02863|5.0e-43|mtr:MTR_0059s0060|K02863 large subunit ribosomal protein L1 | (RefSeq) 50S ribosomal protein L1p	Ribosome (ko03010)	Ribosomal protein L1p/L10e family	50S ribosomal protein L1, chloroplastic OS=Spinacia oleracea OX=3562 GN=RPL1 PE=1 SV=1	PREDICTED: 50S ribosomal protein L1-like [Gossypium hirsutum]
Gh_A03G211400	VSR3	69.4	71.9	70.4	112	110.7	115.3	122.2	126.9	128.5	122.8	115.5	122.3	9.86763e-05	0.675002	normal	0.137122	-0.0664594	normal	--	--	Molecular Function: calcium ion binding (GO:0005509);; Cellular Component: integral component of membrane (GO:0016021);;	K01859|6.1e-232|sita:101771169|K01859 chalcone isomerase [EC:5.5.1.6] | (RefSeq) vacuolar-sorting receptor 1	Flavonoid biosynthesis (ko00941)	Complement Clr-like EGF-like	Vacuolar-sorting receptor 3 OS=Arabidopsis thaliana OX=3702 GN=VSR3 PE=2 SV=1	PREDICTED: vacuolar-sorting receptor 3-like [Gossypium arboreum]
Gh_A03G213000	UAF30	86.7	85.4	87.7	76	77.2	76.8	124.5	118.8	124.4	88.7	85	83.1	0.000880551	-0.175768	normal	0.000136927	-0.517884	normal	[B]	Chromatin structure and dynamics	Cellular Component: RNA polymerase I transcription factor complex (GO:0000120);; Cellular Component: RNA polymerase I upstream activating factor complex (GO:0000500);; Molecular Function: protein binding (GO:0005515);; Cellular Component: cellular_component (GO:0005575);; Cellular Component: intracellular (GO:0005622);; Cellular Component: cell (GO:0005623);; Cellular Component: nucleus (GO:00056…	K15223|3.4e-36|mcha:111017291|K15223 upstream activation factor subunit UAF30 | (RefSeq) uncharacterized protein LOC111017291	--	SWIB/MDM2 domain	--	hypothetical protein ES319_A03G200000v1 [Gossypium barbadense]
Gh_A03G213500	At2g18990	98.3	85.5	84	123.2	117.5	119	127.2	124.9	120.5	124.8	104.1	109.9	0.0127294	0.425638	normal	0.202308	-0.137194	normal	--	--	Biological Process: cell redox homeostasis (GO:0045454);;	--	--	Thioredoxin	Thioredoxin domain-containing protein 9 homolog OS=Arabidopsis thaliana OX=3702 GN=At2g18990 PE=2 SV=1	PREDICTED: thioredoxin domain-containing protein 9 homolog [Gossypium hirsutum]
Gh_A03G215900	At4g06744	99	97.9	100.7	62.9	61.8	59.9	115.8	120.3	117.4	115.2	104	110	6.37646e-06	-0.688972	normal	0.114958	-0.102746	normal	--	--	--	--	--	Leucine rich repeat	--	PREDICTED: uncharacterized protein At4g06744-like [Gossypium hirsutum]
Gh_A03G216000	At4g06744	102.8	103.9	99.8	90	80.3	86.1	145.6	145	141.9	121.3	127.8	122.6	0.0155502	-0.257491	normal	0.00236157	-0.218561	normal	--	--	--	--	--	Leucine rich repeat	Uncharacterized protein At4g06744 OS=Arabidopsis thaliana OX=3702 GN=At4g06744 PE=2 SV=1	PREDICTED: uncharacterized protein At4g06744-like [Gossypium hirsutum]
Gh_A03G216400	PAB8	102.8	100.6	103.5	129.8	127.1	133	97.1	91.4	94.7	77.8	81.6	78.2	0.000742927	0.345336	normal	0.00246714	-0.253286	normal	[J]	Translation, ribosomal structure and biogenesis	Molecular Function: RNA binding (GO:0003723);; Molecular Function: mRNA 3'-UTR binding (GO:0003730);; Cellular Component: nucleus (GO:0005634);; Cellular Component: cytoplasm (GO:0005737);; Cellular Component: cytosol (GO:0005829);; Molecular Function: poly(A) binding (GO:0008143);; Molecular Function: poly(U) RNA binding (GO:0008266);; Cellular Component: ribonucleoprotein complex (GO:1990904);;	K13126|0.0e+00|ghi:107935017|K13126 polyadenylate-binding protein | (RefSeq) polyadenylate-binding protein 8-like	RNA transport (ko03013);; mRNA surveillance pathway (ko03015);; RNA degradation (ko03018)	RNA recognition motif. (a.k.a. RRM, RBD, or RNP domain)	Polyadenylate-binding protein 8 OS=Arabidopsis thaliana OX=3702 GN=PAB8 PE=1 SV=1	PREDICTED: polyadenylate-binding protein 8-like [Gossypium hirsutum]
Gh_A03G219200	CXE13	94.9	97.9	90.9	74.6	72.4	74.1	84.3	85.2	84.7	80.2	83.5	82.6	0.00524685	-0.359667	normal	0.107657	-0.0455474	normal	[I]	Lipid transport and metabolism	Molecular Function: hydrolase activity (GO:0016787);;	K20506|2.2e-83|egu:105060863|K20506 tuliposide A-converting enzyme [EC:4.2.99.22] | (RefSeq) tuliposide A-converting enzyme 2, chloroplastic-like	--	alpha/beta hydrolase fold	Probable carboxylesterase 13 OS=Arabidopsis thaliana OX=3702 GN=CXE13 PE=1 SV=1	PREDICTED: probable carboxylesterase 13 [Gossypium arboreum]
Gh_A03G221800	SEND33	113.5	109.6	114.8	122.4	131.1	122.3	41	41.7	40.5	42.9	44.1	43.5	0.030526	0.153369	normal	0.00773092	0.0830476	normal	[C]	Energy production and conversion	Molecular Function: electron carrier activity (GO:0009055);; Cellular Component: chloroplast (GO:0009507);; Molecular Function: metal ion binding (GO:0046872);; Molecular Function: 2 iron, 2 sulfur cluster binding (GO:0051537);;	K02639|1.1e-75|gra:105795285|K02639 ferredoxin | (RefSeq) ferredoxin-like	Photosynthesis (ko00195)	2Fe-2S iron-sulfur cluster binding domain	Ferredoxin-1, chloroplastic OS=Solanum lycopersicum OX=4081 GN=SEND33 PE=2 SV=1	hypothetical protein ES319_A03G207800v1 [Gossypium barbadense]
Gh_A03G221900	SEND33	66.2	68.9	64.1	56.2	51.2	54.6	164.4	167.4	167.2	127.5	124.9	120.3	0.00364877	-0.298224	normal	0.000533383	-0.421025	normal	[C]	Energy production and conversion	Molecular Function: electron carrier activity (GO:0009055);; Cellular Component: chloroplast (GO:0009507);; Molecular Function: metal ion binding (GO:0046872);; Molecular Function: 2 iron, 2 sulfur cluster binding (GO:0051537);;	K02639|3.1e-78|ghi:107928015|K02639 ferredoxin | (RefSeq) ferredoxin-1-like	Photosynthesis (ko00195)	2Fe-2S iron-sulfur cluster binding domain	Ferredoxin-1, chloroplastic OS=Arabidopsis thaliana OX=3702 GN=FD1 PE=1 SV=1	PREDICTED: ferredoxin-1-like [Gossypium hirsutum]
Gh_A03G222700	SWI3D	118.2	117.3	115.9	127.1	74.8	80.7	89.7	93.4	173	118.4	144.5	109.8	0.299789	-0.314353	normal	0.863182	0.0657324	normal	--	--	Molecular Function: DNA binding (GO:0003677);; Cellular Component: nucleus (GO:0005634);; Molecular Function: zinc ion binding (GO:0008270);;	K11649|0.0e+00|ghi:107927945|K11649 SWI/SNF related-matrix-associated actin-dependent regulator of chromatin subfamily C | (RefSeq) SWI/SNF complex subunit SWI3D-like	--	SWIRM-associated region 1	SWI/SNF complex subunit SWI3D OS=Arabidopsis thaliana OX=3702 GN=SWI3D PE=1 SV=3	PREDICTED: SWI/SNF complex subunit SWI3D-like [Gossypium hirsutum]
Gh_A03G223000	At4g34450	73.9	75.3	74.4	117.5	117	118.4	69.2	69.2	69.5	122.5	123.6	122.8	1.95546e-07	0.658339	normal	8.27082e-06	0.82734	normal	--	--	Cellular Component: Golgi membrane (GO:0000139);; Molecular Function: structural molecule activity (GO:0005198);; Biological Process: intracellular protein transport (GO:0006886);; Biological Process: vesicle-mediated transport (GO:0016192);; Cellular Component: COPI vesicle coat (GO:0030126);;	K17267|0.0e+00|ghi:107927947|K17267 coatomer subunit gamma | (RefSeq) coatomer subunit gamma-like	--	Adaptin N terminal region	Coatomer subunit gamma OS=Arabidopsis thaliana OX=3702 GN=At4g34450 PE=1 SV=2	hypothetical protein ES332_A03G229900v1 [Gossypium tomentosum]
Gh_A03G224900	APL3	149.2	144.3	152.9	89.2	90.5	86.8	72.2	69.2	74.1	85.1	90.8	89.4	0.000369468	-0.744201	normal	0.00197843	0.299937	normal	[G]	Carbohydrate transport and metabolism	Molecular Function: ATP binding (GO:0005524);; Biological Process: glycogen biosynthetic process (GO:0005978);; Molecular Function: glucose-1-phosphate adenylyltransferase activity (GO:0008878);; Cellular Component: chloroplast (GO:0009507);; Biological Process: starch biosynthetic process (GO:0019252);;	K00975|5.3e-311|gab:108476426|K00975 glucose-1-phosphate adenylyltransferase [EC:2.7.7.27] | (RefSeq) glucose-1-phosphate adenylyltransferase large subunit 1-like	Starch and sucrose metabolism (ko00500);; Amino sugar and nucleotide sugar metabolism (ko00520)	Nucleotidyl transferase	Glucose-1-phosphate adenylyltransferase large subunit 1 (Fragment) OS=Solanum tuberosum OX=4113 GN=AGPS1 PE=1 SV=1	hypothetical protein ES319_A03G210900v1 [Gossypium barbadense]
Gh_A03G225900	HISN7	80.7	83.9	78.8	94.7	94.6	99.6	131.5	131.1	131.5	130.3	135.4	131.8	0.00250367	0.247241	normal	0.53238	0.0123931	normal	[G]	Carbohydrate transport and metabolism	Molecular Function: histidinol-phosphatase activity (GO:0004401);; Molecular Function: phosphoric ester hydrolase activity (GO:0042578);; Biological Process: inositol phosphate dephosphorylation (GO:0046855);;	K18649|9.4e-192|ghi:107927829|K18649 inositol-phosphate phosphatase / L-galactose 1-phosphate phosphatase / histidinol-phosphatase [EC:3.1.3.25 3.1.3.93 3.1.3.15] | (RefSeq) bifunctional phosphatase IMPL2, chloroplastic-like	Ascorbate and aldarate metabolism (ko00053);; Histidine metabolism (ko00340);; Inositol phosphate metabolism (ko00562);; Biosynthesis of amino acids (ko01230);; Phosphatidylinositol signaling system (ko04070)	Inositol monophosphatase family	Bifunctional phosphatase IMPL2, chloroplastic OS=Arabidopsis thaliana OX=3702 GN=HISN7 PE=1 SV=1	PREDICTED: bifunctional phosphatase IMPL2, chloroplastic-like [Gossypium hirsutum]
Gh_A03G226800	PAP2	90.8	97.4	89	92.9	95.8	95.6	148.6	165.4	158.3	133.4	128.3	120.9	0.458869	0.0364868	normal	0.00965387	-0.303867	normal	[T]	Signal transduction mechanisms	Molecular Function: acid phosphatase activity (GO:0003993);; Molecular Function: metal ion binding (GO:0046872);;	K22390|1.4e-283|ghi:107928017|K22390 acid phosphatase type 7 | (RefSeq) purple acid phosphatase 2-like	--	Calcineurin-like phosphoesterase	Purple acid phosphatase 2 OS=Ipomoea batatas OX=4120 GN=PAP2 PE=1 SV=1	hypothetical protein ES319_A03G213000v1 [Gossypium barbadense]
Gh_A03G227100	At1g62020	81.9	80.9	80.3	136.5	145.4	139.4	89.8	89.6	92.3	109.4	109.2	111.2	0.00147056	0.793298	normal	0.000103915	0.279577	normal	--	--	Cellular Component: Golgi membrane (GO:0000139);; Molecular Function: structural molecule activity (GO:0005198);; Biological Process: intracellular protein transport (GO:0006886);; Biological Process: vesicle-mediated transport (GO:0016192);; Cellular Component: COPI vesicle coat (GO:0030126);;	K05236|0.0e+00|gab:108476055|K05236 coatomer subunit alpha | (RefSeq) coatomer subunit alpha-1-like	--	Coatomer (COPI) alpha subunit C-terminus	Coatomer subunit alpha-1 OS=Arabidopsis thaliana OX=3702 GN=At1g62020 PE=2 SV=2	hypothetical protein ES319_A03G213300v1 [Gossypium barbadense]
Gh_A03G228900	ASE1	92.3	95	91.8	96.7	100.1	85.6	87	99.3	109.2	164.5	144.1	141	0.827382	0.016958	normal	0.0066094	0.605484	normal	[F]	Nucleotide transport and metabolism	Molecular Function: amidophosphoribosyltransferase activity (GO:0004044);; Biological Process: 'de novo' IMP biosynthetic process (GO:0006189);; Biological Process: purine nucleobase biosynthetic process (GO:0009113);; Biological Process: nucleoside metabolic process (GO:0009116);; Molecular Function: metal ion binding (GO:0046872);; Molecular Function: iron-sulfur cluster binding (GO:0051536);;	K00764|0.0e+00|ghi:107927966|K00764 amidophosphoribosyltransferase [EC:2.4.2.14] | (RefSeq) amidophosphoribosyltransferase, chloroplastic-like	Purine metabolism (ko00230);; Alanine, aspartate and glutamate metabolism (ko00250)	Glutamine amidotransferase domain	Amidophosphoribosyltransferase 1, chloroplastic OS=Arabidopsis thaliana OX=3702 GN=ASE1 PE=2 SV=1	hypothetical protein ES319_A03G215100v1 [Gossypium barbadense]
Gh_A03G231800	GPD2	93.4	97.7	94.4	70	67.9	67.9	85.5	85.2	87.6	65.4	63.7	62.2	0.000324744	-0.472248	normal	6.3943e-05	-0.433211	normal	--	--	Molecular Function: calcium ion binding (GO:0005509);;	--	--	EF-hand domain pair	--	hypothetical protein B456_005G251800 [Gossypium raimondii]
Gh_A03G232300	XCT	52.1	47.4	49.9	48.6	42.4	45.9	54	56.2	62.5	48.6	46.2	53.6	0.143026	-0.126058	normal	0.074593	-0.218777	normal	--	--	Cellular Component: nucleus (GO:0005634);;	K13119|7.7e-170|ghi:107927818|K13119 protein FAM50 | (RefSeq) protein XAP5 CIRCADIAN TIMEKEEPER	--	XAP5, circadian clock regulator	Protein XAP5 CIRCADIAN TIMEKEEPER OS=Arabidopsis thaliana OX=3702 GN=XCT PE=1 SV=1	PREDICTED: protein XAP5 CIRCADIAN TIMEKEEPER isoform X2 [Gossypium raimondii]
Gh_A03G242200	At5g27470	79.2	78.1	76.8	98	97.7	97.8	66.6	66	68.7	90.4	88.2	88.9	0.00104658	0.326236	normal	4.39994e-05	0.410192	normal	[J]	Translation, ribosomal structure and biogenesis	Molecular Function: serine-tRNA ligase activity (GO:0004828);; Molecular Function: ATP binding (GO:0005524);; Biological Process: seryl-tRNA aminoacylation (GO:0006434);;	K01875|1.5e-258|gab:108474512|K01875 seryl-tRNA synthetase [EC:6.1.1.11] | (RefSeq) serine--tRNA ligase-like	Aminoacyl-tRNA biosynthesis (ko00970)	tRNA synthetase class II core domain (G, H, P, S and T)	Serine--tRNA ligase, cytoplasmic OS=Arabidopsis thaliana OX=3702 GN=At5g27470 PE=1 SV=1	PREDICTED: serine--tRNA ligase-like [Gossypium hirsutum]
Gh_A03G242500	DAP	94.7	96.8	93.4	98	95.7	97.1	109.5	108.8	108.2	121.7	123.9	121.5	0.185092	0.0295716	normal	0.00065847	0.16909	normal	[E]	Amino acid transport and metabolism	Molecular Function: transaminase activity (GO:0008483);; Biological Process: biosynthetic process (GO:0009058);; Molecular Function: pyridoxal phosphate binding (GO:0030170);;	K10206|3.3e-264|gab:108475958|K10206 LL-diaminopimelate aminotransferase [EC:2.6.1.83] | (RefSeq) LL-diaminopimelate aminotransferase, chloroplastic isoform X1	Lysine biosynthesis (ko00300);; Biosynthesis of amino acids (ko01230)	Aminotransferase class I and II	LL-diaminopimelate aminotransferase, chloroplastic OS=Arabidopsis thaliana OX=3702 GN=DAP PE=1 SV=1	PREDICTED: LL-diaminopimelate aminotransferase, chloroplastic isoform X2 [Gossypium hirsutum]
Gh_A03G246600	RABD1	124.6	114.3	124.9	104.6	100.7	106.3	111.3	114.8	115.5	95.5	93.7	90.7	0.0225302	-0.22345	normal	0.000434243	-0.287396	normal	[R]	General function prediction only	Molecular Function: GTPase activity (GO:0003924);; Molecular Function: GTP binding (GO:0005525);; Biological Process: intracellular protein transport (GO:0006886);; Cellular Component: endomembrane system (GO:0012505);; Biological Process: Rab protein signal transduction (GO:0032482);;	K07874|6.3e-111|gab:108476337|K07874 Ras-related protein Rab-1A | (RefSeq) ras-related protein RABD1-like	--	Ras family	Ras-related protein RABD1 OS=Arabidopsis thaliana OX=3702 GN=RABD1 PE=1 SV=1	PREDICTED: ras-related protein RABD1-like [Gossypium raimondii]
Gh_A03G247600	TIF3B1	108.7	100	106.7	116.7	116.4	109.6	89.7	90.8	91.9	101.1	96.5	101.7	0.0613052	0.119764	normal	0.0208273	0.135866	normal	--	--	Biological Process: formation of cytoplasmic translation initiation complex (GO:0001732);; Molecular Function: translation initiation factor activity (GO:0003743);; Cellular Component: eukaryotic translation initiation factor 3 complex (GO:0005852);; Biological Process: translational initiation (GO:0006413);; Cellular Component: eukaryotic 43S preinitiation complex (GO:0016282);; Molecular Functi…	K03253|0.0e+00|ghi:107938504|K03253 translation initiation factor 3 subunit B | (RefSeq) eukaryotic translation initiation factor 3 subunit B-like	RNA transport (ko03013)	Eukaryotic translation initiation factor eIF2A	Eukaryotic translation initiation factor 3 subunit B OS=Nicotiana tabacum OX=4097 GN=TIF3B1 PE=2 SV=1	PREDICTED: eukaryotic translation initiation factor 3 subunit B-like [Gossypium hirsutum]
Gh_A03G248900	MCM6	76	62.4	62.3	51.5	50.9	49.2	90.3	98.8	109	112	120.7	130.8	0.0662541	-0.404771	normal	0.0466483	0.286159	normal	[L]	Replication, recombination and repair	Molecular Function: DNA binding (GO:0003677);; Molecular Function: DNA helicase activity (GO:0003678);; Molecular Function: ATP binding (GO:0005524);; Cellular Component: nucleus (GO:0005634);; Biological Process: DNA replication initiation (GO:0006270);; Cellular Component: MCM complex (GO:0042555);;	K02542|0.0e+00|gab:108479944|K02542 DNA replication licensing factor MCM6 [EC:3.6.4.12] | (RefSeq) DNA replication licensing factor MCM6 isoform X1	DNA replication (ko03030)	MCM P-loop domain	DNA replication licensing factor MCM6 OS=Arabidopsis thaliana OX=3702 GN=MCM6 PE=1 SV=1	hypothetical protein ES319_A03G235000v1 [Gossypium barbadense]
Gh_A04G001800	THO3	66.9	67.7	62.3	81.8	90.4	86.4	130.2	128.7	131.4	134.8	126.8	133.4	0.00375127	0.393259	normal	0.597265	0.0172692	normal	[R]	General function prediction only	Cellular Component: THO complex part of transcription export complex (GO:0000445);; Biological Process: mRNA export from nucleus (GO:0006406);;	K12880|3.1e-189|ghi:107931189|K12880 THO complex subunit 3 | (RefSeq) THO complex subunit 3	RNA transport (ko03013);; Spliceosome (ko03040)	WD domain, G-beta repeat	THO complex subunit 3 OS=Arabidopsis thaliana OX=3702 GN=THO3 PE=1 SV=1	PREDICTED: THO complex subunit 3 [Gossypium hirsutum]
Gh_A04G003100	ddi1	77	79.9	74.9	66	65.5	61.6	74.9	74.9	81.8	92	91.8	93.3	0.00304083	-0.263532	normal	0.0188515	0.258771	normal	--	--	Molecular Function: aspartic-type endopeptidase activity (GO:0004190);;	K11885|2.5e-231|ghi:107931075|K11885 DNA damage-inducible protein 1 | (RefSeq) DNA damage-inducible protein 1-like	--	Aspartyl protease	Protein DNA-DAMAGE INDUCIBLE 1 OS=Arabidopsis thaliana OX=3702 GN=DDI1 PE=1 SV=1	PREDICTED: DNA damage-inducible protein 1-like [Gossypium hirsutum]
Gh_A04G005300	EMB2731	100.6	106.4	111.6	99	98.8	90.4	139.5	132.7	139.3	113.1	118.9	113.6	0.0768061	-0.144676	normal	0.00186754	-0.251789	normal	--	--	Cellular Component: ER membrane protein complex (GO:0072546);;	K23569|6.9e-113|ghi:107931188|K23569 ER membrane protein complex subunit 8/9 | (RefSeq) ER membrane protein complex subunit 8/9 homolog	--	Uncharacterised protein family (UPF0172)	ER membrane protein complex subunit 8/9 homolog OS=Arabidopsis thaliana OX=3702 GN=EMB2731 PE=2 SV=1	PREDICTED: ER membrane protein complex subunit 8/9 homolog [Gossypium hirsutum]
Gh_A04G011000	RPS8	94.5	98.8	91.9	90.1	99.5	89.9	111.2	107.9	109	146	140.2	141.8	0.643735	-0.0291257	normal	0.000348637	0.383475	normal	[J]	Translation, ribosomal structure and biogenesis	Biological Process: maturation of SSU-rRNA from tricistronic rRNA transcript (SSU-rRNA, 5.8S rRNA, LSU-rRNA) (GO:0000462);; Molecular Function: structural constituent of ribosome (GO:0003735);; Biological Process: translation (GO:0006412);; Cellular Component: cytosolic small ribosomal subunit (GO:0022627);;	K02995|1.5e-113|ghi:107932775|K02995 small subunit ribosomal protein S8e | (RefSeq) 40S ribosomal protein S8	Ribosome (ko03010)	Ribosomal protein S8e	40S ribosomal protein S8 OS=Oryza sativa subsp. japonica OX=39947 GN=RPS8 PE=2 SV=2	PREDICTED: 40S ribosomal protein S8 [Gossypium hirsutum]
Gh_A04G012900	MAP65-1	130.6	119.8	135.4	102.6	104.4	99.1	107.2	104.1	104.2	108.8	107	109.5	0.0200862	-0.33385	normal	0.0661058	0.0441308	normal	--	--	Biological Process: microtubule cytoskeleton organization (GO:0000226);; Molecular Function: microtubule binding (GO:0008017);;	K16732|0.0e+00|ghi:107932768|K16732 protein regulator of cytokinesis 1 | (RefSeq) 65-kDa microtubule-associated protein 1-like	--	Microtubule associated protein (MAP65/ASE1 family)	65-kDa microtubule-associated protein 1 OS=Arabidopsis thaliana OX=3702 GN=MAP65-1 PE=1 SV=1	hypothetical protein E1A91_A04G013100v1 [Gossypium mustelinum]
Gh_A04G013500	Gh_A04G013500	125.7	123.1	126.2	98.9	92.3	95.4	87.5	92.3	94.5	100.7	97.2	97.2	0.000890533	-0.387852	normal	0.0577012	0.105449	normal	--	--	Molecular Function: sulfotransferase activity (GO:0008146);;	K11821|3.9e-86|bna:106381367|K11821 aromatic desulfoglucosinolate sulfotransferase [EC:2.8.2.24] | (RefSeq) cytosolic sulfotransferase 16	Tryptophan metabolism (ko00380);; Glucosinolate biosynthesis (ko00966);; 2-Oxocarboxylic acid metabolism (ko01210)	Sulfotransferase domain	Flavonol sulfotransferase-like OS=Flaveria bidentis OX=4224 PE=2 SV=1	PREDICTED: flavonol sulfotransferase-like [Gossypium hirsutum]
Gh_A04G019100	CPK9	68.6	69.9	68.6	94.8	90	83	141.4	140.1	142.7	141.8	129.2	134.4	0.0259349	0.370828	normal	0.225395	-0.0653985	normal	[T]	Signal transduction mechanisms	Molecular Function: protein kinase activity (GO:0004672);; Molecular Function: calcium ion binding (GO:0005509);; Molecular Function: ATP binding (GO:0005524);;	K13412|7.1e-287|ghi:107903322|K13412 calcium-dependent protein kinase [EC:2.7.11.1] | (RefSeq) calcium-dependent protein kinase 9-like	Plant-pathogen interaction (ko04626)	Protein kinase domain	Calcium-dependent protein kinase 9 OS=Arabidopsis thaliana OX=3702 GN=CPK9 PE=1 SV=1	PREDICTED: calcium-dependent protein kinase 9-like [Gossypium hirsutum]
Gh_A04G023900	ubq-1	124.9	114.1	130.6	127.4	130.9	110.7	89.2	94	110.3	133.3	121.3	125.4	0.981062	-0.00234394	normal	0.026958	0.372639	normal	[O]	Posttranslational modification, protein turnover, chaperones	Cellular Component: nucleus (GO:0005634);; Cellular Component: cytoplasm (GO:0005737);; Biological Process: protein ubiquitination (GO:0016567);; Biological Process: modification-dependent protein catabolic process (GO:0019941);; Molecular Function: protein tag (GO:0031386);; Molecular Function: ubiquitin protein ligase binding (GO:0031625);;	K08770|0.0e+00|jcu:105634824|K08770 ubiquitin C | (RefSeq) polyubiquitin-A	Ubiquitin mediated proteolysis (ko04120)	Ubiquitin family	Polyubiquitin OS=Nicotiana sylvestris OX=4096 GN=UBI11 PE=2 SV=1	PREDICTED: polyubiquitin-A [Prunus mume]
Gh_A04G025700	RAT5	147.7	134	131.3	112.8	109.9	97.5	69.6	73.8	68.9	123.8	120.3	135.4	0.0111913	-0.367168	normal	0.00340088	0.837996	normal	--	--	Cellular Component: nucleosome (GO:0000786);; Molecular Function: DNA binding (GO:0003677);; Cellular Component: nucleus (GO:0005634);; Molecular Function: protein heterodimerization activity (GO:0046982);;	K11251|3.2e-66|dzi:111275732|K11251 histone H2A | (RefSeq) histone H2A.6-like	--	C-terminus of histone H2A	Probable histone H2A.2 OS=Oryza sativa subsp. indica OX=39946 GN=OsI_025469 PE=3 SV=1	PREDICTED: histone H2A.6-like [Gossypium raimondii]
Gh_A04G026300	Gh_A04G026300	43.3	42.2	40.1	38.3	35.3	31.2	149.9	154.3	160.5	147.4	132.3	150.4	0.0599866	-0.261198	normal	0.165688	-0.111628	normal	--	--	Molecular Function: magnesium ion binding (GO:0000287);; Molecular Function: terpene synthase activity (GO:0010333);;	K14183|0.0e+00|ghi:107918736|K14183 (+)-delta-cadinene synthase [EC:4.2.3.13] | (RefSeq) (+)-delta-cadinene synthase isozyme XC14-like	Sesquiterpenoid and triterpenoid biosynthesis (ko00909)	Terpene synthase family, metal binding domain	(+)-delta-cadinene synthase isozyme XC1 OS=Gossypium arboreum OX=29729 PE=1 SV=1	PREDICTED: (+)-delta-cadinene synthase isozyme XC14-like [Gossypium hirsutum]
Gh_A04G026900	Gh_A04G026900	118.2	114.8	118.2	97.5	92.6	89.3	103.4	103.2	99.2	116.8	109.9	120.6	0.00340676	-0.329961	normal	0.0322304	0.183594	normal	--	--	Molecular Function: magnesium ion binding (GO:0000287);; Molecular Function: terpene synthase activity (GO:0010333);;	K14183|0.0e+00|ghi:107920806|K14183 (+)-delta-cadinene synthase [EC:4.2.3.13] | (RefSeq) (+)-delta-cadinene synthase isozyme XC14	Sesquiterpenoid and triterpenoid biosynthesis (ko00909)	Terpene synthase family, metal binding domain	(+)-delta-cadinene synthase isozyme XC14 OS=Gossypium arboreum OX=29729 PE=2 SV=1	(+)-delta-cadinene synthase isozyme XC14 [Gossypium arboreum]
Gh_A04G028100	At4g27270	51	47.5	50.7	43.5	37.8	42.4	43.3	49.9	52.7	53	52.4	53.8	0.020514	-0.270402	normal	0.251095	0.12586	normal	[C]	Energy production and conversion	Molecular Function: NAD(P)H dehydrogenase (quinone) activity (GO:0003955);; Molecular Function: FMN binding (GO:0010181);;	K03809|3.8e-111|gab:108449984|K03809 NAD(P)H dehydrogenase (quinone) [EC:1.6.5.2] | (RefSeq) probable NAD(P)H dehydrogenase (quinone) FQR1-like 1	Ubiquinone and other terpenoid-quinone biosynthesis (ko00130)	NADPH-dependent FMN reductase	Probable NAD(P)H dehydrogenase (quinone) FQR1-like 1 OS=Arabidopsis thaliana OX=3702 GN=At4g27270 PE=1 SV=1	PREDICTED: probable NAD(P)H dehydrogenase (quinone) FQR1-like 1 [Gossypium arboreum]
Gh_A04G031400	PORA	167.4	160.5	170.4	87.9	86.8	86.4	84.2	86.8	85.7	62.7	64.3	65.1	0.00109836	-0.932412	normal	3.22771e-05	-0.418226	normal	[IQR]	Lipid transport and metabolism;; Secondary metabolites biosynthesis, transport and catabolism;; General function prediction only	Cellular Component: chloroplast (GO:0009507);; Biological Process: photosynthesis (GO:0015979);; Biological Process: chlorophyll biosynthetic process (GO:0015995);; Molecular Function: protochlorophyllide reductase activity (GO:0016630);;	K00218|7.6e-225|ghi:107948638|K00218 protochlorophyllide reductase [EC:1.3.1.33] | (RefSeq) protochlorophyllide reductase, chloroplastic-like	Porphyrin and chlorophyll metabolism (ko00860)	short chain dehydrogenase	Protochlorophyllide reductase, chloroplastic OS=Cucumis sativus OX=3659 GN=PORA PE=2 SV=1	PREDICTED: protochlorophyllide reductase, chloroplastic-like [Gossypium hirsutum]
Gh_A04G032100	NCS2	108.1	109.5	111.4	114.4	120.4	117.2	125.7	128.3	129.8	94.8	98.7	102.4	0.0284923	0.0974878	normal	0.00115119	-0.375245	normal	--	--	Biological Process: defense response (GO:0006952);;	--	--	Pathogenesis-related protein Bet v 1 family	Norbelladine synthase OS=Narcissus pseudonarcissus OX=39639 GN=NBS PE=1 SV=1	PREDICTED: S-norcoclaurine synthase 2-like [Gossypium arboreum]
Gh_A04G036500	PPI1	104.6	105.6	96.9	112.6	107.3	127.4	153.1	131.5	123.2	116.8	122.8	124.4	0.142299	0.177474	normal	0.239019	-0.163923	normal	--	--	Cellular Component: endoplasmic reticulum (GO:0005783);; Cellular Component: plasma membrane (GO:0005886);; Biological Process: regulation of proton transport (GO:0010155);; Cellular Component: integral component of membrane (GO:0016021);;	--	--	--	Proton pump-interactor 1 OS=Arabidopsis thaliana OX=3702 GN=PPI1 PE=1 SV=2	PREDICTED: proton pump-interactor 1-like isoform X1 [Gossypium hirsutum]
Gh_A04G037900	GH3.17	138.4	134.2	128.7	130.6	135.7	142.6	68.4	69	73.2	82.6	80.9	89.6	0.602415	0.0270669	normal	0.0168533	0.265202	normal	[R]	General function prediction only	Cellular Component: cytoplasm (GO:0005737);; Molecular Function: acid-amino acid ligase activity (GO:0016881);;	K14487|0.0e+00|ghi:107948672|K14487 auxin responsive GH3 gene family | (RefSeq) indole-3-acetic acid-amido synthetase GH3.17-like	Plant hormone signal transduction (ko04075)	GH3 auxin-responsive promoter	Indole-3-acetic acid-amido synthetase GH3.17 OS=Arabidopsis thaliana OX=3702 GN=GH3.17 PE=1 SV=1	PREDICTED: indole-3-acetic acid-amido synthetase GH3.17-like [Gossypium hirsutum]
Gh_A04G040700	At3g15260	89.8	86.6	88.7	103.8	102.3	102.2	104.5	105.4	108	66.8	66.3	64.3	0.000736702	0.217798	normal	1.47699e-05	-0.687451	normal	[T]	Signal transduction mechanisms	Molecular Function: protein serine/threonine phosphatase activity (GO:0004722);; Molecular Function: magnesium-dependent protein serine/threonine phosphatase activity (GO:0004724);;	K17506|2.0e-158|ghi:107948680|K17506 protein phosphatase 1L [EC:3.1.3.16] | (RefSeq) probable protein phosphatase 2C 39	--	Protein phosphatase 2C	Probable protein phosphatase 2C 39 OS=Arabidopsis thaliana OX=3702 GN=At3g15260 PE=2 SV=1	PREDICTED: probable protein phosphatase 2C 39 [Gossypium hirsutum]
Gh_A04G047400	DJ1B	79.4	81.3	81.3	119.1	119.7	121.1	106.7	103.6	103.2	115.6	112	113.3	1.48851e-06	0.572589	normal	0.00395631	0.120883	normal	[R]	General function prediction only	Molecular Function: molecular_function (GO:0003674);; Molecular Function: catalytic activity (GO:0003824);; Cellular Component: cellular_component (GO:0005575);; Cellular Component: intracellular (GO:0005622);; Cellular Component: cell (GO:0005623);; Cellular Component: nucleus (GO:0005634);; Cellular Component: cytoplasm (GO:0005737);; Cellular Component: vacuole (GO:0005773);; Cellular Componen…	K03152|4.5e-239|ghi:107948788|K03152 protein deglycase [EC:3.5.1.124] | (RefSeq) protein DJ-1 homolog B-like	--	DJ-1/PfpI family	Protein DJ-1 homolog B OS=Arabidopsis thaliana OX=3702 GN=DJ1B PE=1 SV=1	hypothetical protein ES332_A04G054200v1 [Gossypium tomentosum]
Gh_A04G052000	SAG39	44.7	49.7	43.1	38.6	31	34.7	176.5	183.1	185.5	134.3	137.9	137.2	0.0205093	-0.398692	normal	0.00111001	-0.41301	normal	[O]	Posttranslational modification, protein turnover, chaperones	Molecular Function: cysteine-type peptidase activity (GO:0008234);;	K01365|3.0e-137|gab:108481537|K01365 cathepsin L [EC:3.4.22.15] | (RefSeq) zingipain-1-like	Phagosome (ko04145)	Papain family cysteine protease	Senescence-specific cysteine protease SAG39 OS=Oryza sativa subsp. japonica OX=39947 GN=SAG39 PE=2 SV=2	hypothetical protein ES288_A04G060200v1 [Gossypium darwinii]
Gh_A04G053100	Gh_A04G053100	76.6	82.9	75	71.8	63.7	69	129.8	125.9	141.5	170.9	158.6	171.9	0.0417917	-0.197487	normal	0.0055516	0.336096	normal	--	--	Molecular Function: magnesium ion binding (GO:0000287);; Cellular Component: plastid (GO:0009536);; Molecular Function: terpene synthase activity (GO:0010333);;	K18108|2.0e-184|vvi:100854267|K18108 (-)-alpha-terpineol synthase [EC:4.2.3.111] | (RefSeq) (-)-alpha-terpineol synthase-like	Monoterpenoid biosynthesis (ko00902)	Terpene synthase family, metal binding domain	Myrcene synthase, chloroplastic OS=Quercus ilex OX=58334 PE=1 SV=1	terpene synthase 10-like [Gossypium hirsutum]
Gh_A04G058000	Gh_A04G058000	82.4	89.8	82.9	111.2	107.2	114.9	66.9	65	69.8	97.9	93.2	95.9	0.00135894	0.385758	normal	0.000129154	0.50884	normal	[J]	Translation, ribosomal structure and biogenesis	Molecular Function: GTPase activity (GO:0003924);; Molecular Function: GTP binding (GO:0005525);;	K03234|0.0e+00|gab:108452881|K03234 elongation factor 2 | (RefSeq) elongation factor 2-like	--	Elongation factor Tu GTP binding domain	Elongation factor 2 OS=Arabidopsis thaliana OX=3702 GN=LOS1 PE=1 SV=1	Elongation factor 2 [Gossypium arboreum]
Gh_A04G069400	Gh_A04G069400	100.7	104.2	105.5	124.2	115.9	125.9	75.3	74.2	79	125.8	119.8	122.3	0.0142429	0.237715	normal	4.26092e-05	0.68712	normal	[Z]	Cytoskeleton	Molecular Function: ATP binding (GO:0005524);; Cellular Component: cytoplasm (GO:0005737);; Cellular Component: cytoskeleton (GO:0005856);;	K10355|1.1e-217|ghi:107948247|K10355 actin, other eukaryote | (RefSeq) actin-like	--	Actin	Actin OS=Gossypium hirsutum OX=3635 PE=3 SV=1	PREDICTED: actin-like [Gossypium hirsutum]
Gh_A04G070300	Ahsa1	101.2	105.4	100.9	120	104.7	109.4	88	92.2	97.3	123.6	117.8	123.1	0.181103	0.119694	normal	0.00150533	0.393431	normal	[O]	Posttranslational modification, protein turnover, chaperones	Molecular Function: ATPase activator activity (GO:0001671);; Cellular Component: cytosol (GO:0005829);; Biological Process: protein folding (GO:0006457);; Biological Process: positive regulation of ATPase activity (GO:0032781);; Molecular Function: chaperone binding (GO:0051087);; Molecular Function: Hsp90 protein binding (GO:0051879);;	K20224|1.3e-58|apro:F751_1339|K20224 importin-9 | (RefSeq) Importin-9	--	Activator of Hsp90 ATPase, N-terminal	--	PREDICTED: activator of 90 kDa heat shock protein ATPase homolog [Gossypium hirsutum]
Gh_A04G070800	GCP3	127.5	157.3	120.2	164.4	168.8	139.4	100.1	114.4	102.2	126	134.5	145.2	0.200249	0.222698	normal	0.0154866	0.357296	normal	--	--	Cellular Component: spindle pole (GO:0000922);; Cellular Component: cytoplasm (GO:0005737);; Cellular Component: microtubule organizing center (GO:0005815);; Cellular Component: microtubule (GO:0005874);; Biological Process: microtubule nucleation (GO:0007020);; Molecular Function: gamma-tubulin binding (GO:0043015);;	K16570|0.0e+00|gab:108460797|K16570 gamma-tubulin complex component 3 | (RefSeq) gamma-tubulin complex component 3	--	Gamma tubulin complex component C-terminal	Gamma-tubulin complex component 3 OS=Arabidopsis thaliana OX=3702 GN=GCP3 PE=1 SV=1	PREDICTED: gamma-tubulin complex component 3 [Gossypium arboreum]
Gh_A04G071500	ADH1	129.9	130.6	127.1	173.5	204.8	191	50.7	49.5	51.3	55.3	61.9	52.7	0.0204323	0.554621	normal	0.15002	0.165368	normal	[R]	General function prediction only	Molecular Function: alcohol dehydrogenase activity, zinc-dependent (GO:0004024);; Cellular Component: cytosol (GO:0005829);; Molecular Function: zinc ion binding (GO:0008270);; Biological Process: formaldehyde catabolic process (GO:0046294);; Molecular Function: S-(hydroxymethyl)glutathione dehydrogenase activity (GO:0051903);;	K18857|2.5e-225|ghi:107948547|K18857 alcohol dehydrogenase class-P [EC:1.1.1.1] | (RefSeq) alcohol dehydrogenase class-P-like isoform X1	Glycolysis / Gluconeogenesis (ko00010);; Fatty acid degradation (ko00071);; Tyrosine metabolism (ko00350);; alpha-Linolenic acid metabolism (ko00592)	Zinc-binding dehydrogenase	Alcohol dehydrogenase class-P OS=Arabidopsis thaliana OX=3702 GN=ADH1 PE=1 SV=2	PREDICTED: alcohol dehydrogenase class-P-like isoform X1 [Gossypium hirsutum]
Gh_A04G076600	rbcL	120.3	118.5	118.2	134	139.6	136.4	43.5	42.9	43.9	66.6	68	69.1	0.00352293	0.1997	normal	0.000185072	0.644609	normal	[G]	Carbohydrate transport and metabolism	Molecular Function: magnesium ion binding (GO:0000287);; Molecular Function: monooxygenase activity (GO:0004497);; Cellular Component: chloroplast (GO:0009507);; Biological Process: photorespiration (GO:0009853);; Molecular Function: ribulose-bisphosphate carboxylase activity (GO:0016984);; Biological Process: reductive pentose-phosphate cycle (GO:0019253);;	K01601|1.6e-48|gab:11540297|K01601 ribulose-bisphosphate carboxylase large chain [EC:4.1.1.39] | (RefSeq) rbcL, GoarCp029; ribulose-1,5-bisphosphate carboxylase/oxygenase large subunit	Glyoxylate and dicarboxylate metabolism (ko00630);; Carbon fixation in photosynthetic organisms (ko00710);; Carbon metabolism (ko01200)	Ribulose bisphosphate carboxylase large chain, catalytic domain	Ribulose bisphosphate carboxylase large chain OS=Gossypium barbadense OX=3634 GN=rbcL PE=3 SV=1	ribulose-1,5-bisphosphate carboxylase/oxygenase large subunit, partial [Gossypium arboreum]
Gh_A04G077200	At5g03610	38.7	42.7	45.3	49.9	38.8	45.7	33.1	28	30.8	31.8	30.6	27.5	0.54054	0.0851166	normal	0.750375	-0.0317437	normal	[S]	Function unknown	Molecular Function: hydrolase activity, acting on ester bonds (GO:0016788);;	K16280|3.9e-39|csat:104750588|K16280 E3 ubiquitin-protein ligase RGLG [EC:2.3.2.27] | (RefSeq) E3 ubiquitin-protein ligase RGLG2-like isoform X1	--	GDSL-like Lipase/Acylhydrolase	GDSL esterase/lipase At5g03610 OS=Arabidopsis thaliana OX=3702 GN=At5g03610 PE=2 SV=1	GDSL esterase/lipase At5g03610-like precursor [Gossypium hirsutum]
Gh_A04G082200	OHP1	129.4	132.5	132.3	129.9	132.4	132.7	93.9	94	94	67.4	68.9	66.4	0.851916	0.00292488	normal	0.000739463	-0.475837	normal	--	--	--	--	--	--	Light-harvesting complex-like protein OHP1, chloroplastic OS=Arabidopsis thaliana OX=3702 GN=OHP1 PE=1 SV=1	PREDICTED: high-light-induced protein, chloroplastic-like isoform X2 [Gossypium hirsutum]
Gh_A04G082400	C23G10.1	91.9	118.7	93.6	108.2	101	110	134.5	121.6	118.4	135.2	137.1	132	0.629249	0.0694405	normal	0.17313	0.11046	normal	[T]	Signal transduction mechanisms	Molecular Function: hydrolase activity (GO:0016787);;	--	--	Calcineurin-like phosphoesterase	Tyrosine-protein phosphatase RLPH2 OS=Arabidopsis thaliana OX=3702 GN=RLPH2 PE=1 SV=1	PREDICTED: uncharacterized protein LOC107910295 [Gossypium hirsutum]
Gh_A04G083400	FBA8	88.4	91.6	90.1	93.5	92.6	93.9	112.5	112.4	108.9	93.3	97.2	95.1	0.0541855	0.0519332	normal	0.000607607	-0.224988	normal	[G]	Carbohydrate transport and metabolism	Molecular Function: fructose-bisphosphate aldolase activity (GO:0004332);; Biological Process: glycolytic process (GO:0006096);;	K01623|2.4e-201|gra:105766717|K01623 fructose-bisphosphate aldolase, class I [EC:4.1.2.13] | (RefSeq) fructose-bisphosphate aldolase, cytoplasmic isozyme-like	Glycolysis / Gluconeogenesis (ko00010);; Pentose phosphate pathway (ko00030);; Fructose and mannose metabolism (ko00051);; Carbon fixation in photosynthetic organisms (ko00710);; Carbon metabolism (ko01200);; Biosynthesis of amino acids (ko01230)	Fructose-bisphosphate aldolase class-I	Fructose-bisphosphate aldolase 8, cytosolic OS=Arabidopsis thaliana OX=3702 GN=FBA8 PE=1 SV=1	hypothetical protein ES288_A04G093800v1 [Gossypium darwinii]
Gh_A04G087400	COMT	110.7	110.9	110.3	112.7	103.7	112.9	90.5	86.5	94	126.9	116.5	123.1	0.802166	-0.0113461	normal	0.00160171	0.43552	normal	[H]	Coenzyme transport and metabolism	Molecular Function: O-methyltransferase activity (GO:0008171);;	K13066|5.2e-71|smo:SELMODRAFT_450945|K13066 caffeic acid 3-O-methyltransferase [EC:2.1.1.68] | (RefSeq) COMT1-2; caffeic acid O-methyltransferase	Phenylpropanoid biosynthesis (ko00940)	O-methyltransferase domain	Caffeic acid 3-O-methyltransferase 1 OS=Populus tremuloides OX=3693 GN=OMT1 PE=1 SV=1	PREDICTED: caffeic acid 3-O-methyltransferase-like [Gossypium hirsutum]
Gh_A04G091000	TSN	51.8	51.1	51	75.1	76.8	73.8	84.1	85.3	85.3	104.1	106.2	104.5	0.00060384	0.552413	normal	5.32109e-05	0.305637	normal	--	--	Molecular Function: single-stranded DNA binding (GO:0003697);; Molecular Function: RNA binding (GO:0003723);; Molecular Function: endoribonuclease activity (GO:0004521);; Cellular Component: nucleus (GO:0005634);; Molecular Function: sequence-specific DNA binding (GO:0043565);;	K14488|3.0e-16|vra:106757509|K14488 SAUR family protein | (RefSeq) uncharacterized protein LOC106757509	Plant hormone signal transduction (ko04075)	Translin family	--	PREDICTED: translin-like [Gossypium hirsutum]
Gh_A04G095400	RPL4	51.2	45.8	45.6	66.1	71.1	67.4	110.1	109.1	118.4	131.5	112.7	126.6	0.00113134	0.520832	normal	0.179405	0.135326	normal	[J]	Translation, ribosomal structure and biogenesis	Molecular Function: structural constituent of ribosome (GO:0003735);; Cellular Component: ribosome (GO:0005840);; Biological Process: translation (GO:0006412);;	K02930|1.3e-224|ghi:107898498|K02930 large subunit ribosomal protein L4e | (RefSeq) 60S ribosomal protein L4-like	Ribosome (ko03010)	Ribosomal protein L4/L1 family	60S ribosomal protein L4 OS=Prunus armeniaca OX=36596 GN=RPL4 PE=2 SV=1	hypothetical protein ES288_A04G108000v1 [Gossypium darwinii]
Gh_A04G104600	AKR4C9	125.2	133.8	132.3	100	85.4	88.5	122	112.4	119.3	134.5	127.1	126.2	0.00354458	-0.514626	normal	0.0433228	0.132787	normal	[Q]	Secondary metabolites biosynthesis, transport and catabolism	Molecular Function: alditol:NADP+ 1-oxidoreductase activity (GO:0004032);; Cellular Component: cytosol (GO:0005829);; Molecular Function: alcohol dehydrogenase (NADP+) activity (GO:0008106);; Molecular Function: oxidoreductase activity (GO:0016491);;	K00002|2.7e-185|ghi:107888724|K00002 alcohol dehydrogenase (NADP+) [EC:1.1.1.2] | (RefSeq) aldo-keto reductase family 4 member C9-like	Glycolysis / Gluconeogenesis (ko00010);; Pentose and glucuronate interconversions (ko00040);; Glycerolipid metabolism (ko00561)	Aldo/keto reductase family	NADPH-dependent aldo-keto reductase, chloroplastic OS=Arabidopsis thaliana OX=3702 GN=AKR4C9 PE=1 SV=1	PREDICTED: aldo-keto reductase family 4 member C9-like [Gossypium hirsutum]
Gh_A04G105800	At3g01520	114.3	109.6	111.1	103.8	105.5	105.5	93.8	92.6	92.5	119.4	122.8	120.9	0.0265977	-0.0897256	normal	0.000249464	0.380619	normal	[T]	Signal transduction mechanisms	--	--	--	Universal stress protein family	--	hypothetical protein ES319_A04G105700v1 [Gossypium barbadense]
Gh_A04G106400	LAC7	59.1	61.9	58.8	49.4	44.7	45	80.5	71.7	74.7	67.2	61.5	59.9	0.00304934	-0.370271	normal	0.0207536	-0.266727	normal	[DPM]	Cell cycle control, cell division, chromosome partitioning;; Inorganic ion transport and metabolism;; Cell wall/membrane/envelope biogenesis	Molecular Function: ferroxidase activity (GO:0004322);; Molecular Function: copper ion binding (GO:0005507);; Cellular Component: plasma membrane (GO:0005886);; Biological Process: iron ion transport (GO:0006826);; Biological Process: lignin catabolic process (GO:0046274);; Cellular Component: apoplast (GO:0048046);; Molecular Function: hydroquinone:oxygen oxidoreductase activity (GO:0052716);; B…	K05909|0.0e+00|ghi:107948847|K05909 laccase [EC:1.10.3.2] | (RefSeq) laccase-7-like	--	Multicopper oxidase	Laccase-7 OS=Arabidopsis thaliana OX=3702 GN=LAC7 PE=2 SV=1	PREDICTED: laccase-7-like [Gossypium hirsutum]
Gh_A04G114500	KPNB1	79.1	80.6	74.5	115.4	115.5	119.7	92.4	95	97.5	172	157.6	170.7	0.000114239	0.582085	normal	0.00200099	0.812338	normal	--	--	Cellular Component: nucleus (GO:0005634);; Cellular Component: cytoplasm (GO:0005737);; Biological Process: protein import into nucleus (GO:0006606);; Molecular Function: nuclear localization sequence binding (GO:0008139);; Molecular Function: Ran GTPase binding (GO:0008536);; Molecular Function: nuclear import signal receptor activity (GO:0061608);;	K14293|0.0e+00|ghi:107948955|K14293 importin subunit beta-1 | (RefSeq) importin subunit beta-1-like	RNA transport (ko03013)	HEAT-like repeat	Importin subunit beta-1 OS=Arabidopsis thaliana OX=3702 GN=KPNB1 PE=1 SV=1	PREDICTED: importin subunit beta-1-like [Gossypium hirsutum]
Gh_A04G119300	ATPB	98.1	91	95.6	105.4	108.8	104.8	76	76	78.3	83.6	82.3	82.3	0.0148132	0.164114	normal	0.00556352	0.107989	normal	[C]	Energy production and conversion	Cellular Component: mitochondrial proton-transporting ATP synthase complex, catalytic core F(1) (GO:0000275);; Molecular Function: ATP binding (GO:0005524);; Biological Process: ATP synthesis coupled proton transport (GO:0015986);; Molecular Function: ATPase activity (GO:0016887);; Molecular Function: proton-transporting ATP synthase activity, rotational mechanism (GO:0046933);;	K02133|7.2e-298|gab:108460244|K02133 F-type H+-transporting ATPase subunit beta [EC:7.1.2.2] | (RefSeq) ATP synthase subunit beta, mitochondrial-like isoform X1	Oxidative phosphorylation (ko00190)	ATP synthase alpha/beta family, nucleotide-binding domain	ATP synthase subunit beta, mitochondrial OS=Zea mays OX=4577 GN=ATPB PE=2 SV=1	PREDICTED: ATP synthase subunit beta, mitochondrial-like isoform X1 [Gossypium arboreum]
Gh_A04G124600	STH-2	162.2	155.6	162.8	98.1	97.1	93.5	102	99.9	100.6	78.6	82.3	80.4	8.53126e-05	-0.735266	normal	0.000329061	-0.326107	normal	--	--	Molecular Function: protein phosphatase inhibitor activity (GO:0004864);; Biological Process: defense response (GO:0006952);; Biological Process: response to biotic stimulus (GO:0009607);; Biological Process: abscisic acid-activated signaling pathway (GO:0009738);; Molecular Function: abscisic acid binding (GO:0010427);; Molecular Function: signaling receptor activity (GO:0038023);;	--	--	Pathogenesis-related protein Bet v 1 family	Major pollen allergen Bet v 1-E OS=Betula pendula OX=3505 GN=BETV1E PE=1 SV=2	PREDICTED: pathogenesis-related protein STH-2-like [Gossypium raimondii]
Gh_A04G128700	Gh_A04G128700	74.1	78.5	74.6	79.8	74.1	81.9	104.6	98.8	99.3	99.2	104.2	98.8	0.362631	0.0536009	normal	0.950881	-0.00238501	normal	[E]	Amino acid transport and metabolism	Molecular Function: glutamate-ammonia ligase activity (GO:0004356);; Molecular Function: ATP binding (GO:0005524);; Biological Process: glutamine biosynthetic process (GO:0006542);;	K01915|1.6e-213|gab:108460245|K01915 glutamine synthetase [EC:6.3.1.2] | (RefSeq) glutamine synthetase nodule isozyme-like	Arginine biosynthesis (ko00220);; Alanine, aspartate and glutamate metabolism (ko00250);; Glyoxylate and dicarboxylate metabolism (ko00630);; Nitrogen metabolism (ko00910);; Biosynthesis of amino acids (ko01230)	Glutamine synthetase, catalytic domain	Glutamine synthetase nodule isozyme OS=Vigna aconitifolia OX=3918 PE=2 SV=1	hypothetical protein ES319_A04G129800v1 [Gossypium barbadense]
Gh_A04G129100	SCPL35	50	54.8	48.1	44.3	44.6	42.5	81.2	77.3	81.3	131.7	128	134.7	0.0576361	-0.218623	normal	6.72844e-05	0.717828	normal	[E]	Amino acid transport and metabolism	Molecular Function: serine-type carboxypeptidase activity (GO:0004185);;	K16297|9.9e-288|gab:108460960|K16297 serine carboxypeptidase-like clade II [EC:3.4.16.-] | (RefSeq) serine carboxypeptidase-like 35	--	Serine carboxypeptidase	Serine carboxypeptidase-like 35 OS=Arabidopsis thaliana OX=3702 GN=SCPL35 PE=2 SV=1	hypothetical protein ES319_A04G130200v1 [Gossypium barbadense]
Gh_A04G130000	ATHX	84.2	105.5	86.9	103.6	92.5	99	158.3	149.9	158.1	130.7	114.7	113.6	0.469746	0.0934028	normal	0.0108078	-0.377275	normal	[O]	Posttranslational modification, protein turnover, chaperones	Biological Process: glycerol ether metabolic process (GO:0006662);; Molecular Function: protein disulfide oxidoreductase activity (GO:0015035);; Biological Process: cell redox homeostasis (GO:0045454);;	K03671|5.7e-42|peq:110017948|K03671 thioredoxin 1 | (RefSeq) thioredoxin X, chloroplastic	--	Thioredoxin	Thioredoxin X, chloroplastic OS=Arabidopsis thaliana OX=3702 GN=ATHX PE=2 SV=2	PREDICTED: thioredoxin X, chloroplastic [Gossypium arboreum]
Gh_A04G132000	RCH2	131.9	124.6	134.1	102.2	98.7	102.8	106.8	109.2	114.2	130.8	120	127.7	0.00373359	-0.363045	normal	0.0185299	0.196953	normal	--	--	Molecular Function: kinase activity (GO:0016301);;	K13466|6.6e-07|vvi:104882119|K13466 EIX receptor 1/2 | (RefSeq) receptor-like protein 12	Plant-pathogen interaction (ko04626)	Leucine rich repeat	--	PREDICTED: probable LRR receptor-like serine/threonine-protein kinase At4g08850 [Gossypium hirsutum]
Gh_A04G134100	acy1	129.1	128	130.9	108.7	108.7	108.8	84.5	83.3	84.5	91.6	90.2	91.6	0.00165557	-0.2503	normal	0.000377802	0.115873	normal	[E]	Amino acid transport and metabolism	Molecular Function: aminoacylase activity (GO:0004046);; Cellular Component: cytoplasm (GO:0005737);; Biological Process: cellular amino acid metabolic process (GO:0006520);; Molecular Function: metallopeptidase activity (GO:0008237);;	K14677|4.2e-267|gab:108460705|K14677 aminoacylase [EC:3.5.1.14] | (RefSeq) aminoacylase-1-like	Arginine biosynthesis (ko00220);; 2-Oxocarboxylic acid metabolism (ko01210);; Biosynthesis of amino acids (ko01230)	Peptidase family M20/M25/M40	--	hypothetical protein E1A91_A04G143300v1 [Gossypium mustelinum]
[truncated: 2,588 more rows]

## Sheet: Table S7
Table S7: KEGG enrichment analysis of differentially expressed proteins
KEGG_A_class	KEGG_B_class	Pathway	out (115)	All (11429)	Pvalue	Qvalue	Pathway ID	Genes	K_IDs
[truncated: 73 more rows]

## Sheet: Table S8
Tabel S8: Annotation information of up-regulated proteins in important enriched KEGG metabolic pathways.
[truncated: 74 more rows]
